# Supplementary material for: Tetra­aqua­{1-[(1H-1,2,3-benzotriazol-1-yl)meth­yl]-1H-1,2,4-triazole}sulfato­cobalt(II) dihydrate
Source: Acta Crystallogr Sect E Struct Rep Online. 2011 Jul 13;67(Pt 8):m1078. doi: 10.1107/S1600536811027231 (PMC3212154; doi:10.1107/S1600536811027231)
Supplement: Supplementary file 1 [file e-67-m1078-sup1.cif]

##############################################################################
#                                                                            #
# This CIF contains the data in a paper accepted for publication in          #
# Acta Crystallographica Section E. It conforms to the requirements of       #
# Notes for Authors for Acta Crystallographica Section E, and has been       #
# peer reviewed under the auspices of the IUCr Commission on Journals.       #
#                                                                            #
# Full details of the Crystallographic Information File format               #
# are given in the paper "The Crystallographic Information File (CIF):       #
# a New Standard Archive File for Crystallography" by S. R. Hall, F. H.      #
# Allen and I. D. Brown [Acta Cryst. (1991), A47, 655-685].                  #
#                                                                            #
# The current version of the core CIF dictionary is obtainable from          #
# ftp://ftp.iucr.org/pub/cif_core.dic.                                       #
#                                                                            #
# Software is freely available for graphical display of the structure(s)     #
# in this CIF. For information consult the CIF software page                 #
# http://www.iucr.org/resources/cif/software.                                #
#                                                                            #
# This file may be used for bona fide research purposes within the           #
# scientific community so long as proper attribution is given to the journal # 
# article from which it was obtained.                                        #
#                                                                            #
##############################################################################
data_global
_audit_creation_method     'SHELXL-97'
_journal_date_recd_electronic     2011-06-27
_journal_date_accepted     2011-07-07
_journal_name_full     'Acta Crystallographica, Section E'
_journal_year     2011
_journal_volume     67
_journal_issue      8
_journal_page_first     m1078
_journal_page_last     m1078
_journal_paper_category     QM
_journal_coeditor_code     LH5272
_publ_contact_author_name     'Prof. Yu-xian Li'
_publ_contact_author_address
;
 Pharmacy College
 Henan University of Traditional Chinese Medicine
 Zhengzhou 450008
 People's Republic of China
;
_publ_contact_author_email     '13623712409@139.com'
_publ_contact_author_fax     '86 371 65962746'
_publ_contact_author_phone     '86 371 65962746'
_publ_section_title
;\
Tetraaqua{1-[(1<i>H</i>-1,2,3-benzotriazol-1-yl)methyl]-1<i>H</i>-1,2,4-\
triazole}sulfatocobalt(II) dihydrate
;
loop_
    _publ_author_name
    _publ_author_footnote
    _publ_author_address
    'Yu-xian Li' ?
;
 Pharmacy College
 Henan University of Traditional Chinese Medicine
 Zhengzhou 450008
 People's Republic of China
;
    'Da-wei Li' ?
;
 ZhengZhou Trade and Industry Schools
 Zhengzhou 450000
 People's Republic of China
;
    'Dong Zhao' ?
;
 Department of Chemistry
 Zhengzhou University
 Zhengzhou 450052
 People's Republic of China
;
data_I
_audit_creation_method     SHELXL-97
_chemical_name_systematic
;
Tetraaqua{1-[(1<i>H</i>-1,2,3-benzotriazol-1-yl)methyl]-1<i>H</i>-
1,2,4-triazole}sulfatocobalt(II) dihydrate
;
_chemical_name_common     ?
_chemical_formula_moiety     'C9 H16 Co N6 O8 S, 2(H2 O)'
_chemical_formula_sum     'C9 H20 Co N6 O10 S'
_chemical_formula_iupac     '[Co (S O4) (C9 H8 N6) (H2 O)4], 2H2 O'
_chemical_formula_weight     463.30
_chemical_melting_point     ?
_symmetry_cell_setting     triclinic
_symmetry_space_group_name_H-M     'P -1'
_symmetry_space_group_name_Hall     '-P 1'
loop_
    _symmetry_equiv_pos_as_xyz
    'x, y, z'
    '-x, -y, -z'
_cell_length_a     7.5471(15)
_cell_length_b     7.9415(16)
_cell_length_c     16.198(3)
_cell_angle_alpha     99.79(3)
_cell_angle_beta     92.32(3)
_cell_angle_gamma     112.22(3)
_cell_volume     879.8(3)
_cell_formula_units_Z     2
_cell_measurement_reflns_used     3052
_cell_measurement_theta_min     2.5689
_cell_measurement_theta_max     27.8804
_cell_measurement_temperature     293(2)
_exptl_crystal_description     Prism
_exptl_crystal_colour     Red
_exptl_crystal_size_max     0.21
_exptl_crystal_size_mid     0.19
_exptl_crystal_size_min     0.16
_exptl_crystal_density_diffrn     1.749
_exptl_crystal_density_meas     ?
_exptl_crystal_density_method     'not measured'
_exptl_crystal_F_000     478
_exptl_absorpt_coefficient_mu     1.159
_exptl_absorpt_correction_type     multi-scan
_exptl_absorpt_process_details     '(CrystalClear; Rigaku/MSC, 2006)'
_exptl_absorpt_correction_T_min     0.7928
_exptl_absorpt_correction_T_max     0.8362
_exptl_special_details
;
;
_diffrn_ambient_temperature     293(2)
_diffrn_radiation_type     MoK\a
_diffrn_radiation_wavelength     0.71073
_diffrn_radiation_source     'fine-focus sealed tube'
_diffrn_radiation_monochromator     graphite
_diffrn_measurement_device_type     'Rigaku Saturn'
_diffrn_measurement_method     \w
_diffrn_detector_area_resol_mean     28.5714
_diffrn_reflns_number     10814
_diffrn_reflns_av_R_equivalents     0.0187
_diffrn_reflns_av_sigmaI/netI     0.0220
_diffrn_reflns_theta_min     2.57
_diffrn_reflns_theta_max     27.92
_diffrn_reflns_theta_full     27.92
_diffrn_measured_fraction_theta_max     0.988
_diffrn_measured_fraction_theta_full     0.988
_diffrn_reflns_limit_h_min     -9
_diffrn_reflns_limit_h_max     9
_diffrn_reflns_limit_k_min     -10
_diffrn_reflns_limit_k_max     10
_diffrn_reflns_limit_l_min     -21
_diffrn_reflns_limit_l_max     19
_diffrn_standards_number     ?
_diffrn_standards_interval_count     ?
_diffrn_standards_interval_time     ?
_diffrn_standards_decay_%     ?
_refine_special_details
;
Refinement of <i>F</i>^2^ against ALL reflections. The weighted <i>R</i>-factor
<i>wR</i> and goodness of fit <i>S</i> are based on <i>F</i>^2^, conventional
<i>R</i>-factors <i>R</i> are based on <i>F</i>, with <i>F</i> set to zero for
negative <i>F</i>^2^. The threshold expression of <i>F</i>^2^ >
\s(<i>F</i>^2^) is used only for calculating <i>R</i>-factors(gt) <i>etc</i>.
and is not relevant to the choice of reflections for refinement.
<i>R</i>-factors based on <i>F</i>^2^ are statistically about twice as large
as those based on <i>F</i>, and <i>R</i>- factors based on ALL data will be
even larger.
;
_reflns_number_total     4158
_reflns_number_gt     3868
_reflns_threshold_expression     I>2\s(I)
_refine_ls_structure_factor_coef     Fsqd
_refine_ls_matrix_type     full
_refine_ls_R_factor_all     0.0319
_refine_ls_R_factor_gt     0.0295
_refine_ls_wR_factor_gt     0.0679
_refine_ls_wR_factor_ref     0.0694
_refine_ls_goodness_of_fit_ref     1.043
_refine_ls_restrained_S_all     1.043
_refine_ls_number_reflns     4158
_refine_ls_number_parameters     272
_refine_ls_number_restraints     0
_refine_ls_hydrogen_treatment     constr
_refine_ls_weighting_scheme     calc
_refine_ls_weighting_details
         'calc w=1/[\s^2^(Fo^2^)+(0.0299P)^2^+0.4582P] where P=(Fo^2^+2Fc^2^)/3'
_atom_sites_solution_hydrogens     geom
_atom_sites_solution_primary     direct
_atom_sites_solution_secondary     difmap
_refine_ls_shift/su_max     0.001
_refine_ls_shift/su_mean     0.000
_refine_diff_density_max     0.366
_refine_diff_density_min     -0.362
_refine_ls_extinction_method     none
_refine_ls_extinction_coef     ?
loop_
    _atom_type_symbol
    _atom_type_description
    _atom_type_scat_dispersion_real
    _atom_type_scat_dispersion_imag
    _atom_type_scat_source
    'C' 'C' 0.0033 0.0016
                         'International Tables Vol C Tables 4.2.6.8 and 6.1.1.4'
    'H' 'H' 0.0000 0.0000
                         'International Tables Vol C Tables 4.2.6.8 and 6.1.1.4'
    'N' 'N' 0.0061 0.0033
                         'International Tables Vol C Tables 4.2.6.8 and 6.1.1.4'
    'O' 'O' 0.0106 0.0060
                         'International Tables Vol C Tables 4.2.6.8 and 6.1.1.4'
    'S' 'S' 0.1246 0.1234
                         'International Tables Vol C Tables 4.2.6.8 and 6.1.1.4'
    'Co' 'Co' 0.3494 0.9721
                         'International Tables Vol C Tables 4.2.6.8 and 6.1.1.4'
_computing_data_collection     'CrystalClear (Rigaku/MSC, 2006)'
_computing_cell_refinement     'CrystalClear (Rigaku/MSC, 2006)'
_computing_data_reduction     'CrystalClear (Rigaku/MSC, 2006)'
_computing_structure_solution     'SHELXS97 (Sheldrick, 2008)'
_computing_structure_refinement     'SHELXL97 (Sheldrick, 2008)'
_computing_molecular_graphics     'SHELXTL (Sheldrick, 2008)'
_computing_publication_material     'SHELXTL (Sheldrick, 2008)'
loop_
    _atom_site_type_symbol
    _atom_site_label
    _atom_site_fract_x
    _atom_site_fract_y
    _atom_site_fract_z
    _atom_site_U_iso_or_equiv
    _atom_site_adp_type
    _atom_site_calc_flag
    _atom_site_refinement_flags
    _atom_site_occupancy
    _atom_site_symmetry_multiplicity
    _atom_site_disorder_assembly
    _atom_site_disorder_group
    Co Co1 -0.08883(3) 0.83076(3) 0.627602(13) 0.02224(7) Uani d . 1 1 . .
    N N1 0.0089(2) 0.65836(19) 0.68655(9) 0.0277(3) Uani d . 1 1 . .
    N N2 0.0484(2) 0.4200(2) 0.73017(10) 0.0328(3) Uani d . 1 1 . .
    N N3 0.1979(2) 0.58276(19) 0.76299(9) 0.0267(3) Uani d . 1 1 . .
    N N4 0.3108(2) 0.5942(2) 0.90460(9) 0.0305(3) Uani d . 1 1 . .
    N N5 0.3118(3) 0.7536(2) 0.95135(11) 0.0401(4) Uani d . 1 1 . .
    N N6 0.2705(3) 0.7243(3) 1.02609(11) 0.0426(4) Uani d . 1 1 . .
    O O1 0.19941(16) 0.98544(16) 0.60342(7) 0.0298(3) Uani d . 1 1 A .
    O O2 0.3506(7) 1.3182(4) 0.6265(3) 0.0383(9) Uani d P 0.662(15) 1 A 1
    O O3 0.5396(3) 1.1350(6) 0.6050(3) 0.0360(11) Uani d P 0.662(15) 1 A 1
    O O4 0.4014(9) 1.1668(11) 0.7346(4) 0.0379(10) Uani d P 0.662(15) 1 A 1
    O O2' 0.4176(19) 1.2967(10) 0.6045(5) 0.047(2) Uani d P 0.338(15) 1 A 2
    O O3' 0.5343(8) 1.0771(14) 0.6418(9) 0.060(3) Uani d P 0.338(15) 1 A 2
    O O4' 0.3471(18) 1.181(2) 0.7357(9) 0.045(3) Uani d P 0.338(15) 1 A 2
    O O5 -0.05411(19) 1.01086(18) 0.74101(8) 0.0364(3) Uani d . 1 1 . .
    H H1W 0.0162 1.1247 0.7437 0.044 Uiso d R 1 1 . .
    H H2W -0.1552 1.0065 0.7635 0.044 Uiso d R 1 1 . .
    O O6 -0.38083(17) 0.68003(17) 0.64472(9) 0.0357(3) Uani d . 1 1 . .
    H H3W -0.4664 0.6946 0.6144 0.043 Uiso d R 1 1 . .
    H H4W -0.4390 0.5635 0.6404 0.043 Uiso d R 1 1 . .
    O O7 -0.11655(19) 0.67039(17) 0.50698(8) 0.0334(3) Uani d . 1 1 . .
    H H5W -0.1783 0.6924 0.4680 0.040 Uiso d R 1 1 . .
    H H6W -0.1752 0.5533 0.4998 0.040 Uiso d R 1 1 . .
    O O8 -0.18197(18) 1.00403(18) 0.57005(8) 0.0324(3) Uani d . 1 1 . .
    H H7W -0.1737 1.0251 0.5203 0.039 Uiso d R 1 1 . .
    H H8W -0.2657 1.0454 0.5869 0.039 Uiso d R 1 1 . .
    O O9 0.65865(19) 0.29975(18) 0.46850(9) 0.0384(3) Uani d . 1 1 . .
    H H9W 0.6003 0.2531 0.5081 0.046 Uiso d R 1 1 . .
    H H10W 0.7165 0.2280 0.4539 0.046 Uiso d R 1 1 . .
    O O10 0.6405(2) 0.0290(2) 0.81395(9) 0.0430(3) Uani d . 1 1 . .
    H H11W 0.5841 0.0841 0.7891 0.052 Uiso d R 1 1 . .
    H H12W 0.6696 0.1011 0.8620 0.052 Uiso d R 1 1 . .
    C C1 -0.0606(3) 0.4727(2) 0.68424(11) 0.0320(4) Uani d . 1 1 . .
    H H1A -0.1758 0.3899 0.6528 0.038 Uiso calc R 1 1 . .
    C C2 0.1713(3) 0.7220(2) 0.73708(11) 0.0321(4) Uani d . 1 1 . .
    H H2A 0.2548 0.8462 0.7523 0.039 Uiso calc R 1 1 . .
    C C3 0.3579(3) 0.5914(3) 0.81927(11) 0.0311(4) Uani d . 1 1 . .
    H H3A 0.3893 0.4845 0.8002 0.037 Uiso calc R 1 1 . .
    H H3B 0.4703 0.7022 0.8176 0.037 Uiso calc R 1 1 . .
    C C4 0.2692(2) 0.4584(2) 0.95100(10) 0.0279(3) Uani d . 1 1 . .
    C C5 0.2429(3) 0.5440(3) 1.02937(11) 0.0345(4) Uani d . 1 1 . .
    C C6 0.2012(3) 0.4478(4) 1.09590(13) 0.0476(5) Uani d . 1 1 . .
    H H6A 0.1838 0.5035 1.1486 0.057 Uiso calc R 1 1 . .
    C C7 0.1874(3) 0.2690(4) 1.07968(15) 0.0510(6) Uani d . 1 1 . .
    H H7A 0.1579 0.2006 1.1221 0.061 Uiso calc R 1 1 . .
    C C8 0.2164(3) 0.1848(3) 1.00044(15) 0.0458(5) Uani d . 1 1 . .
    H H8A 0.2077 0.0630 0.9926 0.055 Uiso calc R 1 1 . .
    C C9 0.2573(3) 0.2761(3) 0.93436(12) 0.0367(4) Uani d . 1 1 . .
    H H9A 0.2757 0.2201 0.8820 0.044 Uiso calc R 1 1 . .
    S S1 0.37497(5) 1.14888(5) 0.64536(2) 0.02329(9) Uani d . 1 1 . .
loop_
    _atom_site_aniso_label
    _atom_site_aniso_U_11
    _atom_site_aniso_U_22
    _atom_site_aniso_U_33
    _atom_site_aniso_U_12
    _atom_site_aniso_U_13
    _atom_site_aniso_U_23
    Co1 0.02054(11) 0.02314(12) 0.02269(11) 0.00744(8) 0.00097(8) 0.00663(8)
    N1 0.0270(7) 0.0262(7) 0.0292(7) 0.0083(6) -0.0018(5) 0.0096(6)
    N2 0.0346(8) 0.0230(7) 0.0377(8) 0.0087(6) -0.0027(6) 0.0059(6)
    N3 0.0260(7) 0.0268(7) 0.0258(7) 0.0081(6) -0.0012(5) 0.0077(6)
    N4 0.0361(8) 0.0314(8) 0.0263(7) 0.0165(6) -0.0014(6) 0.0048(6)
    N5 0.0495(10) 0.0360(9) 0.0374(9) 0.0231(8) -0.0025(7) 0.0007(7)
    N6 0.0487(10) 0.0470(10) 0.0352(9) 0.0268(8) 0.0002(7) -0.0022(7)
    O1 0.0213(6) 0.0294(6) 0.0287(6) 0.0002(5) 0.0023(5) 0.0026(5)
    O2 0.0438(18) 0.0245(11) 0.0470(19) 0.0144(11) -0.0031(13) 0.0072(11)
    O3 0.0199(10) 0.0397(17) 0.0452(19) 0.0098(9) 0.0083(9) 0.0035(12)
    O4 0.035(3) 0.0462(16) 0.0235(14) 0.007(2) -0.0014(18) 0.0060(11)
    O2' 0.065(5) 0.024(3) 0.042(3) 0.004(3) -0.002(3) 0.014(2)
    O3' 0.033(3) 0.069(4) 0.092(7) 0.032(3) 0.017(3) 0.020(5)
    O4' 0.032(5) 0.054(5) 0.027(3) -0.001(4) 0.001(4) -0.007(3)
    O5 0.0345(7) 0.0347(7) 0.0300(6) 0.0054(5) 0.0062(5) -0.0008(5)
    O6 0.0229(6) 0.0309(6) 0.0502(8) 0.0048(5) 0.0015(5) 0.0144(6)
    O7 0.0392(7) 0.0267(6) 0.0277(6) 0.0079(5) -0.0035(5) 0.0016(5)
    O8 0.0371(7) 0.0403(7) 0.0308(6) 0.0240(6) 0.0061(5) 0.0145(5)
    O9 0.0391(7) 0.0298(7) 0.0475(8) 0.0140(6) 0.0062(6) 0.0093(6)
    O10 0.0486(8) 0.0457(8) 0.0340(7) 0.0208(7) 0.0026(6) 0.0012(6)
    C1 0.0301(8) 0.0264(8) 0.0340(9) 0.0061(7) -0.0040(7) 0.0053(7)
    C2 0.0313(9) 0.0258(8) 0.0349(9) 0.0053(7) -0.0044(7) 0.0109(7)
    C3 0.0282(8) 0.0399(10) 0.0276(8) 0.0149(7) 0.0000(7) 0.0103(7)
    C4 0.0252(8) 0.0340(9) 0.0251(8) 0.0123(7) -0.0012(6) 0.0068(7)
    C5 0.0313(9) 0.0442(10) 0.0290(9) 0.0177(8) 0.0001(7) 0.0041(8)
    C6 0.0420(11) 0.0752(16) 0.0294(9) 0.0247(11) 0.0090(8) 0.0155(10)
    C7 0.0398(11) 0.0680(15) 0.0478(12) 0.0146(10) 0.0056(9) 0.0334(12)
    C8 0.0406(11) 0.0392(11) 0.0588(13) 0.0121(9) 0.0013(10) 0.0221(10)
    C9 0.0361(10) 0.0348(10) 0.0382(10) 0.0138(8) -0.0006(8) 0.0061(8)
    S1 0.01968(18) 0.02186(19) 0.02462(19) 0.00521(14) 0.00123(14) 0.00217(15)
_geom_special_details
;
All e.s.d.'s (except the e.s.d. in the dihedral angle between two l.s. planes)
are estimated using the full covariance matrix. The cell e.s.d.'s are taken
into account individually in the estimation of e.s.d.'s in distances, angles
and torsion angles; correlations between e.s.d.'s in cell parameters are only
used when they are defined by crystal symmetry. An approximate (isotropic)
treatment of cell e.s.d.'s is used for estimating e.s.d.'s involving l.s.
planes.
;
loop_
    _geom_bond_atom_site_label_1
    _geom_bond_atom_site_label_2
    _geom_bond_site_symmetry_2
    _geom_bond_distance
    _geom_bond_publ_flag
    Co1 O5 . 2.0672(15) ?
    Co1 O8 . 2.0907(13) ?
    Co1 O7 . 2.0982(14) ?
    Co1 N1 . 2.1169(15) ?
    Co1 O6 . 2.1292(14) ?
    Co1 O1 . 2.1462(14) ?
    N1 C2 . 1.318(2) ?
    N1 C1 . 1.358(2) ?
    N2 C1 . 1.312(2) ?
    N2 N3 . 1.357(2) ?
    N3 C2 . 1.326(2) ?
    N3 C3 . 1.456(2) ?
    N4 N5 . 1.357(2) ?
    N4 C4 . 1.365(2) ?
    N4 C3 . 1.440(2) ?
    N5 N6 . 1.300(2) ?
    N6 C5 . 1.378(3) ?
    O1 S1 . 1.4927(14) ?
    O2 S1 . 1.503(3) ?
    O3 S1 . 1.459(2) ?
    O4 S1 . 1.426(7) ?
    O2' S1 . 1.384(6) ?
    O3' S1 . 1.512(6) ?
    O4' S1 . 1.480(14) ?
    O5 H1W . 0.8500 ?
    O5 H2W . 0.8500 ?
    O6 H3W . 0.8500 ?
    O6 H4W . 0.8500 ?
    O7 H5W . 0.8501 ?
    O7 H6W . 0.8500 ?
    O8 H7W . 0.8498 ?
    O8 H8W . 0.8500 ?
    O9 H9W . 0.8500 ?
    O9 H10W . 0.8500 ?
    O10 H11W . 0.8500 ?
    O10 H12W . 0.8500 ?
    C1 H1A . 0.9300 ?
    C2 H2A . 0.9300 ?
    C3 H3A . 0.9700 ?
    C3 H3B . 0.9700 ?
    C4 C5 . 1.393(2) ?
    C4 C9 . 1.394(3) ?
    C5 C6 . 1.403(3) ?
    C6 C7 . 1.362(4) ?
    C6 H6A . 0.9300 ?
    C7 C8 . 1.409(3) ?
    C7 H7A . 0.9300 ?
    C8 C9 . 1.374(3) ?
    C8 H8A . 0.9300 ?
    C9 H9A . 0.9300 ?
loop_
    _geom_angle_atom_site_label_1
    _geom_angle_atom_site_label_2
    _geom_angle_atom_site_label_3
    _geom_angle_site_symmetry_1
    _geom_angle_site_symmetry_3
    _geom_angle
    _geom_angle_publ_flag
    O5 Co1 O8 . . 87.68(6) ?
    O5 Co1 O7 . . 174.46(5) ?
    O8 Co1 O7 . . 87.68(5) ?
    O5 Co1 N1 . . 91.89(6) ?
    O8 Co1 N1 . . 179.24(5) ?
    O7 Co1 N1 . . 92.72(6) ?
    O5 Co1 O6 . . 90.03(6) ?
    O8 Co1 O6 . . 88.17(6) ?
    O7 Co1 O6 . . 92.85(6) ?
    N1 Co1 O6 . . 92.46(6) ?
    O5 Co1 O1 . . 91.77(6) ?
    O8 Co1 O1 . . 89.00(6) ?
    O7 Co1 O1 . . 85.13(6) ?
    N1 Co1 O1 . . 90.39(6) ?
    O6 Co1 O1 . . 176.59(5) ?
    C2 N1 C1 . . 103.18(14) ?
    C2 N1 Co1 . . 123.09(12) ?
    C1 N1 Co1 . . 133.72(12) ?
    C1 N2 N3 . . 102.41(14) ?
    C2 N3 N2 . . 110.20(14) ?
    C2 N3 C3 . . 127.96(15) ?
    N2 N3 C3 . . 121.83(14) ?
    N5 N4 C4 . . 110.80(15) ?
    N5 N4 C3 . . 119.16(15) ?
    C4 N4 C3 . . 129.99(16) ?
    N6 N5 N4 . . 108.13(16) ?
    N5 N6 C5 . . 108.98(16) ?
    S1 O1 Co1 . . 139.41(8) ?
    Co1 O5 H1W . . 117.2 ?
    Co1 O5 H2W . . 117.5 ?
    H1W O5 H2W . . 107.3 ?
    Co1 O6 H3W . . 116.6 ?
    Co1 O6 H4W . . 128.0 ?
    H3W O6 H4W . . 96.6 ?
    Co1 O7 H5W . . 115.8 ?
    Co1 O7 H6W . . 118.4 ?
    H5W O7 H6W . . 100.2 ?
    Co1 O8 H7W . . 130.1 ?
    Co1 O8 H8W . . 125.4 ?
    H7W O8 H8W . . 102.5 ?
    H9W O9 H10W . . 100.8 ?
    H11W O10 H12W . . 98.1 ?
    N2 C1 N1 . . 114.30(15) ?
    N2 C1 H1A . . 122.9 ?
    N1 C1 H1A . . 122.9 ?
    N1 C2 N3 . . 109.90(15) ?
    N1 C2 H2A . . 125.0 ?
    N3 C2 H2A . . 125.0 ?
    N4 C3 N3 . . 111.19(14) ?
    N4 C3 H3A . . 109.4 ?
    N3 C3 H3A . . 109.4 ?
    N4 C3 H3B . . 109.4 ?
    N3 C3 H3B . . 109.4 ?
    H3A C3 H3B . . 108.0 ?
    N4 C4 C5 . . 103.75(16) ?
    N4 C4 C9 . . 133.59(17) ?
    C5 C4 C9 . . 122.63(17) ?
    N6 C5 C4 . . 108.34(16) ?
    N6 C5 C6 . . 130.85(19) ?
    C4 C5 C6 . . 120.79(19) ?
    C7 C6 C5 . . 116.8(2) ?
    C7 C6 H6A . . 121.6 ?
    C5 C6 H6A . . 121.6 ?
    C6 C7 C8 . . 121.9(2) ?
    C6 C7 H7A . . 119.1 ?
    C8 C7 H7A . . 119.1 ?
    C9 C8 C7 . . 122.3(2) ?
    C9 C8 H8A . . 118.8 ?
    C7 C8 H8A . . 118.8 ?
    C8 C9 C4 . . 115.56(19) ?
    C8 C9 H9A . . 122.2 ?
    C4 C9 H9A . . 122.2 ?
    O2' S1 O4 . . 124.5(5) ?
    O2' S1 O3 . . 80.7(5) ?
    O4 S1 O3 . . 112.5(2) ?
    O2' S1 O4' . . 117.9(7) ?
    O4 S1 O4' . . 18.4(5) ?
    O3 S1 O4' . . 130.4(4) ?
    O2' S1 O1 . . 112.5(3) ?
    O4 S1 O1 . . 113.3(3) ?
    O3 S1 O1 . . 107.70(11) ?
    O4' S1 O1 . . 105.7(6) ?
    O2' S1 O2 . . 27.1(5) ?
    O4 S1 O2 . . 108.7(3) ?
    O3 S1 O2 . . 107.59(16) ?
    O4' S1 O2 . . 96.4(6) ?
    O1 S1 O2 . . 106.69(14) ?
    O2' S1 O3' . . 110.4(4) ?
    O4 S1 O3' . . 86.7(5) ?
    O3 S1 O3' . . 31.4(4) ?
    O4' S1 O3' . . 104.9(5) ?
    O1 S1 O3' . . 104.3(3) ?
    O2 S1 O3' . . 135.6(4) ?
loop_
    _geom_torsion_atom_site_label_1
    _geom_torsion_atom_site_label_2
    _geom_torsion_atom_site_label_3
    _geom_torsion_atom_site_label_4
    _geom_torsion_site_symmetry_1
    _geom_torsion_site_symmetry_2
    _geom_torsion_site_symmetry_3
    _geom_torsion_site_symmetry_4
    _geom_torsion
    _geom_torsion_publ_flag
    O5 Co1 N1 C2 . . . . -51.28(15) ?
    O8 Co1 N1 C2 . . . . 4(4) ?
    O7 Co1 N1 C2 . . . . 125.64(15) ?
    O6 Co1 N1 C2 . . . . -141.39(15) ?
    O1 Co1 N1 C2 . . . . 40.50(15) ?
    O5 Co1 N1 C1 . . . . 130.32(17) ?
    O8 Co1 N1 C1 . . . .  -17E1(10)
                                   ?
    O7 Co1 N1 C1 . . . . -52.76(17) ?
    O6 Co1 N1 C1 . . . . 40.21(17) ?
    O1 Co1 N1 C1 . . . . -137.90(17) ?
    C1 N2 N3 C2 . . . . 0.9(2) ?
    C1 N2 N3 C3 . . . . -179.95(16) ?
    C4 N4 N5 N6 . . . . -0.6(2) ?
    C3 N4 N5 N6 . . . . -178.29(15) ?
    N4 N5 N6 C5 . . . . 0.4(2) ?
    O5 Co1 O1 S1 . . . . 3.70(13) ?
    O8 Co1 O1 S1 . . . . 91.36(12) ?
    O7 Co1 O1 S1 . . . . 179.11(13) ?
    N1 Co1 O1 S1 . . . . -88.19(13) ?
    O6 Co1 O1 S1 . . . . 125.4(8) ?
    N3 N2 C1 N1 . . . . -0.7(2) ?
    C2 N1 C1 N2 . . . . 0.2(2) ?
    Co1 N1 C1 N2 . . . . 178.85(13) ?
    C1 N1 C2 N3 . . . . 0.4(2) ?
    Co1 N1 C2 N3 . . . . -178.43(11) ?
    N2 N3 C2 N1 . . . . -0.9(2) ?
    C3 N3 C2 N1 . . . . -179.91(16) ?
    N5 N4 C3 N3 . . . . -76.3(2) ?
    C4 N4 C3 N3 . . . . 106.5(2) ?
    C2 N3 C3 N4 . . . . 96.6(2) ?
    N2 N3 C3 N4 . . . . -82.3(2) ?
    N5 N4 C4 C5 . . . . 0.45(19) ?
    C3 N4 C4 C5 . . . . 177.87(17) ?
    N5 N4 C4 C9 . . . . -177.36(19) ?
    C3 N4 C4 C9 . . . . 0.1(3) ?
    N5 N6 C5 C4 . . . . -0.1(2) ?
    N5 N6 C5 C6 . . . . 178.1(2) ?
    N4 C4 C5 N6 . . . . -0.20(19) ?
    C9 C4 C5 N6 . . . . 177.92(17) ?
    N4 C4 C5 C6 . . . . -178.62(17) ?
    C9 C4 C5 C6 . . . . -0.5(3) ?
    N6 C5 C6 C7 . . . . -178.2(2) ?
    C4 C5 C6 C7 . . . . -0.2(3) ?
    C5 C6 C7 C8 . . . . 1.0(3) ?
    C6 C7 C8 C9 . . . . -1.1(3) ?
    C7 C8 C9 C4 . . . . 0.3(3) ?
    N4 C4 C9 C8 . . . . 177.90(19) ?
    C5 C4 C9 C8 . . . . 0.4(3) ?
    Co1 O1 S1 O2' . . . . -113.2(8) ?
    Co1 O1 S1 O4 . . . . 34.7(3) ?
    Co1 O1 S1 O3 . . . . 159.7(3) ?
    Co1 O1 S1 O4' . . . . 16.9(7) ?
    Co1 O1 S1 O2 . . . . -85.0(3) ?
    Co1 O1 S1 O3' . . . . 127.2(7) ?
loop_
    _geom_hbond_atom_site_label_D
    _geom_hbond_atom_site_label_H
    _geom_hbond_atom_site_label_A
    _geom_hbond_site_symmetry_A
    _geom_hbond_distance_DH
    _geom_hbond_distance_HA
    _geom_hbond_distance_DA
    _geom_hbond_angle_DHA
    O5 H1W O4' . 0.85 2.38 2.823(13) 113.2
    O5 H1W N2 1_565 0.85 2.31 3.081(2) 150.2
    O5 H2W O10 1_465 0.85 1.83 2.672(2) 172.8
    O6 H3W O9 2_566 0.85 1.95 2.798(2) 171.4
    O6 H4W O2' 1_445 0.85 1.95 2.784(7) 167.4
    O6 H4W O2 1_445 0.85 1.96 2.777(4) 160.2
    O7 H5W O2 2_576 0.85 1.94 2.771(4) 166.9
    O7 H5W O2' 2_576 0.85 2.15 2.961(11) 159.2
    O7 H6W O9 1_455 0.85 1.89 2.728(2) 168.3
    O8 H8W O3' 1_455 0.85 1.86 2.681(7) 162.4
    O8 H8W O3 1_455 0.85 1.87 2.715(3) 170.4
    O8 H7W O1 2_576 0.85 1.99 2.8246(18) 166.7
    O9 H9W O3 1_545 0.85 1.95 2.768(6) 162.4
    O9 H9W O2' 1_545 0.85 2.19 2.911(15) 142.0
    O10 H11W O4 1_545 0.85 1.97 2.809(7) 167.5
    O10 H11W O4' 1_545 0.85 2.39 3.209(16) 163.3
    O10 H11W O3' 1_545 0.85 2.39 2.996(17) 128.9
    O9 H10W O1 2_666 0.85 2.11 2.945(2) 166.2
    O10 H12W N6 2_667 0.85 2.00 2.853(2) 177.4
