# Supplementary material for: Tetra­aqua­{1-[(1H-1,2,3-benzotriazol-1-yl)meth­yl]-1H-1,2,4-triazole}sulfato­cobalt(II) dihydrate
Source: Acta Crystallogr Sect E Struct Rep Online. 2011 Jul 13;67(Pt 8):m1078. doi: 10.1107/S1600536811027231 (PMC3212154; doi:10.1107/S1600536811027231)
Supplement: Supplementary file 2 [file e-67-m1078-Isup2.hkl]

# 
# h,k,l, Fc-squared, Fo-squared, sigma(Fo-squared) and status flag 
# 
data_I
_shelx_title ' p in P-1' 
_shelx_refln_list_code          4 
_shelx_F_calc_maximum      110.55 
_exptl_crystal_F_000       478.00 
_reflns_d_resolution_high  0.7591 
 
loop_ 
 _symmetry_equiv_pos_as_xyz 
 'x, y, z' 
 '-x, -y, -z' 
 
_cell_length_a     7.5471 
_cell_length_b     7.9415 
_cell_length_c    16.1979 
_cell_angle_alpha  99.786 
_cell_angle_beta   92.323 
_cell_angle_gamma 112.219 
 
_shelx_F_squared_multiplier     1.000 
 
loop_ 
 _refln_index_h 
 _refln_index_k 
 _refln_index_l 
 _refln_F_squared_calc 
 _refln_F_squared_meas 
 _refln_F_squared_sigma 
 _refln_observed_status 
   1   0   0      687.97      639.40      3.23 o 
   2   0   0     2228.56     2129.63     13.85 o 
   3   0   0      733.68      740.89      5.71 o 
   4   0   0     1469.53     1339.23     28.40 o 
   5   0   0       29.23       29.69      3.23 o 
   6   0   0      146.29      142.88      4.18 o 
   7   0   0      916.54      937.86     35.10 o 
   8   0   0        0.37        2.21      0.81 o 
   9   0   0       11.16        7.97      2.02 o 
  -9   1   0       32.83       32.21      4.10 o 
  -8   1   0      132.72      121.24      8.48 o 
  -7   1   0     1703.39     1765.84     24.85 o 
  -6   1   0       69.75       65.17      2.69 o 
  -5   1   0        0.08        1.69      1.00 o 
  -4   1   0      237.32      244.85      5.71 o 
  -3   1   0     2286.84     2133.64     10.58 o 
  -2   1   0     3466.54     3413.63     23.25 o 
  -1   1   0     1078.00     1035.75      4.97 o 
   0   1   0       36.85       58.18      0.95 o 
   1   1   0     1807.64     1874.19      9.27 o 
   2   1   0       42.31       32.77      0.99 o 
   3   1   0     5008.66     5136.54     35.71 o 
   4   1   0      996.79     1007.43     10.94 o 
   5   1   0        0.88        3.61      1.44 o 
   6   1   0      333.40      329.37      5.91 o 
   7   1   0      201.00      195.39      4.80 o 
   8   1   0       60.80       62.09      5.57 o 
  -9   2   0      120.62      126.74      3.86 o 
  -8   2   0      420.56      418.78      9.39 o 
  -7   2   0      287.14      289.88      6.82 o 
  -6   2   0      531.54      529.11      7.50 o 
  -5   2   0      167.66      155.26      3.06 o 
  -4   2   0     3142.55     3077.20     18.07 o 
  -3   2   0        2.81        6.69      0.71 o 
  -2   2   0        5.64        8.16      0.95 o 
  -1   2   0     4602.92     4506.38     83.26 o 
   0   2   0      742.06      747.71      3.90 o 
   1   2   0      357.66      351.29      2.37 o 
   2   2   0       68.50       70.09      1.72 o 
   3   2   0     1188.47     1141.99     10.20 o 
   4   2   0        3.14        7.87      3.23 o 
   5   2   0      360.29      354.07      6.60 o 
   6   2   0       21.42       19.64      3.17 o 
   7   2   0      120.57      110.92      4.99 o 
   8   2   0        7.00        3.77      3.58 o 
  -9   3   0        1.48        2.00      0.83 o 
  -8   3   0       25.38       25.64      3.14 o 
  -7   3   0      200.63      210.20      6.40 o 
  -6   3   0     1343.29     1343.82     37.48 o 
  -5   3   0      590.24      570.18      8.01 o 
  -4   3   0      700.81      664.18      5.11 o 
  -3   3   0        1.64        7.04      1.24 o 
  -2   3   0      583.33      542.10      4.63 o 
  -1   3   0      493.94      493.54      2.82 o 
   0   3   0        5.15        9.21      0.59 o 
   1   3   0       45.88       60.40      1.34 o 
   2   3   0      256.94      249.32      4.85 o 
   3   3   0        0.45        1.35      0.79 o 
   4   3   0       46.22       52.23      2.94 o 
   5   3   0      337.46      326.25     10.86 o 
   6   3   0      545.00      538.46     17.58 o 
   7   3   0      153.02      150.00      5.35 o 
  -9   4   0       10.55        9.08      2.23 o 
  -8   4   0        2.38        2.04      0.93 o 
  -7   4   0      220.11      240.84      6.52 o 
  -6   4   0        8.43        9.66      1.66 o 
  -5   4   0        2.79        4.25      0.80 o 
  -4   4   0       16.38       24.14      1.77 o 
  -3   4   0     2134.20     2168.25     11.44 o 
  -2   4   0     3512.85     3527.15     27.91 o 
  -1   4   0      281.80      223.91      2.29 o 
   0   4   0        3.62        6.44      0.88 o 
   1   4   0      828.06      796.85      8.91 o 
   2   4   0      116.46      108.97      3.36 o 
   3   4   0      106.49      117.36      5.21 o 
   4   4   0      891.24      893.14     10.73 o 
   5   4   0       46.75       37.57      3.45 o 
   6   4   0       64.87       80.81      7.07 o 
  -9   5   0       53.94       56.18      4.49 o 
  -8   5   0        4.37        6.73      1.78 o 
  -7   5   0       19.69       19.19      3.26 o 
  -6   5   0      305.27      296.56      6.61 o 
  -5   5   0      122.05      112.66      5.27 o 
  -4   5   0      769.13      742.26      7.76 o 
  -3   5   0     2248.04     2298.54     13.42 o 
  -2   5   0        1.02        1.14      0.46 o 
  -1   5   0      324.87      311.72      4.39 o 
   0   5   0      310.14      303.43      4.84 o 
   1   5   0     3524.64     3464.19     32.30 o 
   2   5   0        3.51        2.78      1.06 o 
   3   5   0      504.29      520.06     15.47 o 
   4   5   0       74.46       64.46      4.60 o 
   5   5   0       97.17      100.80      5.25 o 
   6   5   0       21.46       16.63      3.28 o 
  -9   6   0        3.26        2.17      1.22 o 
  -8   6   0       13.72       12.58      4.52 o 
  -7   6   0      220.55      222.13      4.95 o 
  -6   6   0      772.60      832.77     12.28 o 
  -5   6   0       62.03       52.61      1.49 o 
  -4   6   0      989.72      988.74      9.29 o 
  -3   6   0        4.72        6.20      0.75 o 
  -2   6   0     1142.57     1180.70      9.97 o 
  -1   6   0       52.89       52.28      1.67 o 
   0   6   0     1722.83     1765.33     15.21 o 
   1   6   0      472.54      465.61      8.26 o 
   2   6   0       12.52       12.08      2.17 o 
   3   6   0       37.82       29.94      2.93 o 
   4   6   0      328.78      352.39      8.63 o 
   5   6   0       32.17       24.71      3.74 o 
  -9   7   0      242.97      315.16     16.63 o 
  -8   7   0      130.65      142.72      7.47 o 
  -7   7   0      688.27      752.86     23.75 o 
  -6   7   0       98.00       90.70      4.92 o 
  -5   7   0        7.66        5.44      1.99 o 
  -4   7   0        1.11        2.57      1.32 o 
  -3   7   0      492.41      482.90     11.91 o 
  -2   7   0       21.01       15.47      1.84 o 
  -1   7   0      360.48      342.29      9.65 o 
   0   7   0     1475.89     1502.55     67.67 o 
   1   7   0      339.36      339.04     10.72 o 
   2   7   0       54.01       54.54      2.32 o 
   3   7   0       94.74       79.03      8.10 o 
   4   7   0      184.05      193.23      9.33 o 
  -8   8   0       55.91       41.61      9.58 o 
  -7   8   0       36.52       52.51     12.65 o 
  -6   8   0      234.62      250.67     15.22 o 
  -5   8   0      293.08      279.02      9.41 o 
  -4   8   0      290.20      311.46     20.38 o 
  -3   8   0      337.34      354.07      7.96 o 
  -2   8   0        3.02        2.77      1.25 o 
  -1   8   0       24.90       33.22      4.96 o 
   0   8   0       97.59      100.05      4.74 o 
   1   8   0       50.91       50.92      2.29 o 
   2   8   0       20.22       15.39      2.87 o 
  -7   9   0       21.42       14.92      4.85 o 
  -6   9   0      164.33      137.31      8.33 o 
  -5   9   0        5.61        2.67      2.80 o 
  -4   9   0       53.43       52.08     11.13 o 
  -3   9   0       23.38       25.88      6.11 o 
  -2   9   0      115.79      120.96      4.73 o 
  -1   9   0        4.06        5.31      1.54 o 
   0   9   0       96.47       97.46      3.77 o 
   1   9   0        5.37        4.77      1.59 o 
  -5  10   0        4.24        2.41      3.35 o 
  -4  10   0        0.15        4.75      2.66 o 
  -3  10   0       51.98       58.03      8.98 o 
  -2  10   0       87.28       69.48     14.07 o 
   2 -10   1      134.81      142.24      8.23 o 
   3 -10   1       30.74       23.00      6.56 o 
   4 -10   1       27.13       28.68      9.51 o 
   5 -10   1      153.34      139.97     10.66 o 
   6 -10   1       22.32       20.18      4.47 o 
  -1  -9   1       44.47       31.11      5.03 o 
   0  -9   1       28.97       23.86      5.49 o 
   1  -9   1       30.73       35.36      3.51 o 
   2  -9   1      566.42      605.44     13.73 o 
   3  -9   1       20.46       13.16      2.93 o 
   4  -9   1       85.72       73.07      5.83 o 
   5  -9   1        0.96        4.30      2.61 o 
   6  -9   1      256.90      227.74     11.47 o 
   7  -9   1        3.73        5.15      2.53 o 
  -2  -8   1        2.11        2.04      1.09 o 
  -1  -8   1      213.90      202.14      7.59 o 
   0  -8   1       66.81       82.81      8.09 o 
   1  -8   1      123.03      123.51      5.07 o 
   2  -8   1       18.21        9.85      1.85 o 
   3  -8   1      104.94       99.34      3.45 o 
   4  -8   1      334.98      316.02     10.97 o 
   5  -8   1      856.75      917.17     30.67 o 
   6  -8   1      128.04      123.96     11.97 o 
   7  -8   1       58.78       50.66     13.61 o 
   8  -8   1      131.33      113.32     17.20 o 
  -4  -7   1      186.63      168.36     21.72 o 
  -3  -7   1       78.92       80.59      8.14 o 
  -2  -7   1      365.21      357.44     11.78 o 
  -1  -7   1       74.33       70.15      4.12 o 
   0  -7   1       80.65       75.30      3.99 o 
   1  -7   1      495.60      464.53     11.04 o 
   2  -7   1      296.52      311.98      4.56 o 
   3  -7   1      909.90      949.08     12.06 o 
   4  -7   1       23.00       19.61      1.80 o 
   5  -7   1      524.01      515.81      6.42 o 
   6  -7   1        9.15        5.23      2.07 o 
   7  -7   1      450.24      443.05     10.98 o 
   8  -7   1      153.45      165.08     17.19 o 
   9  -7   1      102.88      108.15      4.99 o 
  -5  -6   1      158.37      139.12      6.21 o 
  -4  -6   1      624.43      691.77     18.75 o 
  -3  -6   1       94.77       93.45      3.85 o 
  -2  -6   1      642.93      630.44     10.13 o 
  -1  -6   1        2.15        3.83      0.86 o 
   0  -6   1     1413.67     1457.31     14.19 o 
   1  -6   1      558.50      571.57      6.77 o 
   2  -6   1      475.94      456.18      7.65 o 
   3  -6   1      244.51      233.18      4.05 o 
   4  -6   1       44.55       37.45      1.38 o 
   5  -6   1        2.22        3.22      0.98 o 
   6  -6   1       80.24       84.94      2.41 o 
   7  -6   1        7.59        4.39      1.23 o 
   8  -6   1      211.02      198.33     12.00 o 
   9  -6   1      130.62      118.26      5.94 o 
  -6  -5   1       34.58       27.13      2.91 o 
  -5  -5   1      346.79      346.47      6.88 o 
  -4  -5   1       58.76       59.80      7.88 o 
  -3  -5   1        3.98        3.92      1.31 o 
  -2  -5   1      148.23      132.26      3.41 o 
  -1  -5   1     3867.64     3977.94     58.73 o 
   0  -5   1       73.91       81.42      2.07 o 
   1  -5   1     1184.41     1226.05     10.20 o 
   2  -5   1      199.65      195.02      2.29 o 
   3  -5   1      796.73      765.27      7.34 o 
   4  -5   1      340.84      335.51      5.70 o 
   5  -5   1      392.96      379.68      6.22 o 
   6  -5   1     1594.08     1672.47     22.66 o 
   7  -5   1       35.95       33.68      1.97 o 
   8  -5   1        9.67        7.98      1.42 o 
   9  -5   1        3.28        3.18      1.74 o 
  -6  -4   1       92.55       89.67      4.03 o 
  -5  -4   1       27.73       32.68      3.43 o 
  -4  -4   1       87.59      103.25      3.38 o 
  -3  -4   1      109.78       95.17      2.62 o 
  -2  -4   1      223.49      219.63      3.94 o 
  -1  -4   1      223.63      201.28      3.57 o 
   0  -4   1      414.64      443.93      4.55 o 
   1  -4   1      366.38      371.97      4.31 o 
   2  -4   1     1322.46     1287.22      8.38 o 
   3  -4   1      980.94      963.78      6.22 o 
   4  -4   1      229.01      226.84      2.99 o 
   5  -4   1      442.50      436.01      8.17 o 
   6  -4   1      504.25      506.33      8.60 o 
   7  -4   1        2.81        1.94      1.12 o 
   8  -4   1        2.47        2.52      0.89 o 
   9  -4   1      430.75      457.73     13.49 o 
  -7  -3   1       66.38       68.41      4.59 o 
  -6  -3   1       30.18       25.18      4.11 o 
  -5  -3   1      960.99      978.67     14.93 o 
  -4  -3   1      231.69      241.58      8.51 o 
  -3  -3   1        3.48        4.78      1.39 o 
  -2  -3   1     1437.10     1447.38     13.17 o 
  -1  -3   1       44.36       33.32      1.73 o 
   0  -3   1      948.38     1057.01      5.02 o 
   1  -3   1      144.39      136.06      1.33 o 
   2  -3   1     6253.92     6063.03     53.14 o 
   3  -3   1      156.25      181.22      2.12 o 
   4  -3   1        7.44        7.29      0.92 o 
   5  -3   1       23.24       29.06      3.03 o 
   6  -3   1     2028.77     2033.28     22.29 o 
   7  -3   1       11.04       16.30      2.79 o 
   8  -3   1      134.03      130.63      3.61 o 
   9  -3   1      137.40      144.24      5.61 o 
  -8  -2   1        0.87        2.97      0.96 o 
  -7  -2   1       69.17       74.76      4.97 o 
  -6  -2   1      154.67      142.09      5.24 o 
  -5  -2   1     1718.74     1818.55     28.93 o 
  -4  -2   1        0.75        2.06      1.07 o 
  -3  -2   1      661.70      661.98     11.63 o 
  -2  -2   1      443.27      469.40      5.42 o 
  -1  -2   1     3410.26     3364.28     15.99 o 
   0  -2   1      691.07      662.72      3.86 o 
   1  -2   1     1152.66     1104.35      6.65 o 
   2  -2   1     2508.12     2605.78     14.50 o 
   3  -2   1      350.03      291.59      3.05 o 
   4  -2   1     1908.62     1895.54     13.75 o 
   5  -2   1     1696.94     1735.06     18.65 o 
   6  -2   1     2219.58     2345.32     32.62 o 
   7  -2   1       18.44       29.61      3.67 o 
   8  -2   1       11.03       12.98      2.35 o 
   9  -2   1       22.48       21.88      2.55 o 
  -8  -1   1      194.98      197.57      7.45 o 
  -7  -1   1       29.01       31.41      3.71 o 
  -6  -1   1       12.17       17.03      4.09 o 
  -5  -1   1      102.25       93.42      5.44 o 
  -4  -1   1     1398.17     1448.05     12.51 o 
  -3  -1   1     3209.10     3413.82     21.21 o 
  -2  -1   1     1827.79     1795.47      8.94 o 
   0  -1   1     1646.13     1664.06      7.77 o 
   1  -1   1       62.75       54.22      0.53 o 
   2  -1   1      358.62      367.25      2.22 o 
   3  -1   1     4413.05     4068.66     21.10 o 
   4  -1   1     4168.06     4349.41     28.97 o 
   5  -1   1      267.79      258.06      5.76 o 
   6  -1   1       90.35       88.15      3.98 o 
   7  -1   1      165.56      178.53      5.34 o 
   8  -1   1       26.94       28.56      4.12 o 
   9  -1   1      184.35      184.60      6.97 o 
  -9   0   1       94.75       80.36      5.63 o 
  -8   0   1      122.54      118.45      5.04 o 
  -7   0   1      108.68      105.26      3.85 o 
  -6   0   1       70.91       67.40      3.82 o 
  -5   0   1      592.40      592.84      8.73 o 
  -4   0   1     4884.16     5002.04     76.47 o 
  -3   0   1     1937.11     1902.55     14.08 o 
  -2   0   1      287.45      348.13      2.27 o 
  -1   0   1     2159.24     2045.61      9.58 o 
   1   0   1        5.06        7.48      1.05 o 
   3   0   1      602.53      597.86      4.34 o 
   4   0   1     1141.62     1146.48     11.80 o 
   5   0   1      311.91      307.92      8.90 o 
   6   0   1      390.52      383.06      7.69 o 
   7   0   1      432.91      445.77     12.44 o 
   8   0   1       84.83       73.60      5.08 o 
   9   0   1       57.83       45.93      6.17 o 
  -9   1   1        4.40        3.94      2.17 o 
  -8   1   1       94.18       98.85      4.78 o 
  -7   1   1     1110.78     1103.37     21.70 o 
  -6   1   1       75.38       76.00      4.03 o 
  -5   1   1      855.04      822.74     10.10 o 
  -4   1   1      226.46      218.27      3.23 o 
  -3   1   1      148.79      164.61      1.82 o 
  -2   1   1     3253.59     3139.22     21.33 o 
   1   1   1     2779.53     2708.12     18.31 o 
   2   1   1       94.16      105.46      1.56 o 
   3   1   1     2741.83     2808.91     23.13 o 
   4   1   1       34.05       31.37      3.81 o 
   5   1   1        1.89        2.38      1.61 o 
   6   1   1      161.76      169.91      4.06 o 
   7   1   1      108.53      109.78      3.38 o 
   8   1   1       43.09       42.62      5.25 o 
  -9   2   1      122.35      121.74      7.95 o 
  -8   2   1      873.23      899.21     20.46 o 
  -7   2   1      163.15      162.03      6.21 o 
  -6   2   1      125.84      128.46      6.64 o 
  -5   2   1      391.15      385.47      8.07 o 
  -4   2   1     3454.52     3451.18     23.24 o 
  -3   2   1      851.59      930.94      6.34 o 
  -2   2   1      246.60      274.44      1.82 o 
  -1   2   1     2744.05     2698.30     16.74 o 
   0   2   1     3230.02     3090.03     18.01 o 
   1   2   1     5775.37     5439.33     25.46 o 
   2   2   1     1476.70     1471.39     20.61 o 
   3   2   1     2285.11     2182.01     17.50 o 
   4   2   1      104.93      108.21      9.93 o 
   5   2   1      381.02      418.09      8.57 o 
   6   2   1       86.92       79.60      5.63 o 
   7   2   1      227.44      225.80      5.61 o 
   8   2   1       23.80       20.14      4.65 o 
  -9   3   1        8.13       10.18      1.96 o 
  -8   3   1      281.64      287.54      8.04 o 
  -7   3   1       93.53      107.72      6.25 o 
  -6   3   1      185.79      173.28      3.79 o 
  -5   3   1     1271.52     1327.79     15.08 o 
  -4   3   1     1239.74     1243.30      9.56 o 
  -3   3   1      265.72      259.13      2.77 o 
  -2   3   1      112.75      112.48      1.41 o 
  -1   3   1       48.25       46.21      0.62 o 
   0   3   1       50.08       24.25      0.66 o 
   1   3   1      126.75      141.70      2.01 o 
   2   3   1     5631.59     5726.88    101.65 o 
   3   3   1      177.24      169.97      4.01 o 
   4   3   1       34.77       38.80      4.00 o 
   5   3   1       53.02       50.37      5.61 o 
   6   3   1      380.10      374.26     12.85 o 
   7   3   1       35.88       27.85      3.44 o 
  -9   4   1       70.36       54.52      5.89 o 
  -8   4   1        9.81       12.42      1.97 o 
  -7   4   1      140.14      142.53      4.12 o 
  -6   4   1        2.92        6.00      1.10 o 
  -5   4   1     1890.04     1914.41     18.53 o 
  -4   4   1      194.09      204.11      3.23 o 
  -3   4   1      605.77      581.82      3.92 o 
  -2   4   1      155.21      196.65      2.26 o 
  -1   4   1     1091.44     1054.74      6.55 o 
   0   4   1     1227.21     1274.10      7.98 o 
   1   4   1       67.66       70.52      2.18 o 
   2   4   1       64.77       59.51      2.01 o 
   3   4   1      331.51      323.77      6.67 o 
   4   4   1      455.25      434.96      7.61 o 
   5   4   1      252.12      255.17      5.84 o 
   6   4   1      634.49      706.99     10.02 o 
  -9   5   1        0.62        4.14      1.66 o 
  -8   5   1       85.48       88.90      3.54 o 
  -7   5   1      377.52      384.99      6.79 o 
  -6   5   1        0.19        2.60      0.79 o 
  -5   5   1      555.11      568.49      8.94 o 
  -4   5   1      157.52      137.53      2.29 o 
  -3   5   1     3633.22     3877.73     23.74 o 
  -2   5   1     2747.32     2931.63     29.50 o 
  -1   5   1      870.01      873.40      8.44 o 
   0   5   1       69.10       76.88      1.90 o 
   1   5   1       55.19       56.35      2.19 o 
   2   5   1       25.31       26.69      2.26 o 
   3   5   1      148.05      152.83      7.39 o 
   4   5   1       93.15       96.31      4.24 o 
   5   5   1       77.08       69.56      3.03 o 
  -9   6   1       56.01       61.63      4.25 o 
  -8   6   1       70.54       69.51      4.94 o 
  -7   6   1       42.20       33.25      4.06 o 
  -6   6   1      216.99      215.28      4.75 o 
  -5   6   1      418.43      431.24      6.51 o 
  -4   6   1      883.34      919.62      8.72 o 
  -3   6   1       10.81        9.12      0.62 o 
  -2   6   1      755.39      748.48     11.36 o 
  -1   6   1       27.83       26.85      1.72 o 
   0   6   1     2573.63     2643.82     10.03 o 
   1   6   1      293.46      277.73      7.75 o 
   2   6   1      390.49      395.52      7.45 o 
   3   6   1      320.57      302.67     10.94 o 
   4   6   1       28.85       26.78      5.98 o 
   5   6   1        0.86        0.83      0.51 o 
  -9   7   1       44.34       44.44     12.03 o 
  -8   7   1       63.61       63.50     10.48 o 
  -7   7   1      580.66      603.16     33.31 o 
  -6   7   1        1.09        1.87      1.64 o 
  -5   7   1      125.82      123.28      4.70 o 
  -4   7   1      234.12      215.93      5.96 o 
  -3   7   1      165.52      148.57      5.01 o 
  -2   7   1      139.68      126.17     12.41 o 
  -1   7   1      532.33      543.33      8.70 o 
   0   7   1      166.66      187.05      6.65 o 
   1   7   1        4.70        6.16      3.12 o 
   2   7   1      106.64      106.67      7.46 o 
   3   7   1      222.78      225.84      8.72 o 
  -8   8   1      237.53      231.64     15.70 o 
  -7   8   1      261.10      273.06     12.48 o 
  -6   8   1        4.45        4.04      2.88 o 
  -5   8   1        0.18        3.24      1.41 o 
  -4   8   1      465.48      472.59     11.01 o 
  -3   8   1        6.61        5.14      1.83 o 
  -2   8   1       53.93       49.84      3.58 o 
  -1   8   1      240.13      252.39      7.67 o 
   0   8   1       13.22       17.46      2.58 o 
   1   8   1        0.76        4.50      1.97 o 
   2   8   1       38.93       35.09      6.44 o 
  -7   9   1       57.07       51.33      6.80 o 
  -6   9   1       52.12       44.85     10.79 o 
  -5   9   1       37.39       39.41     11.17 o 
  -4   9   1      487.83      547.29     17.36 o 
  -3   9   1        4.02        2.97      1.38 o 
  -2   9   1        0.32        1.93      1.28 o 
  -1   9   1        0.56        2.12      1.03 o 
   0   9   1      125.59      122.90      5.89 o 
  -5  10   1       33.18       28.68      8.75 o 
  -4  10   1       73.96       96.31     11.69 o 
  -3  10   1       40.82       30.87      5.96 o 
   2 -10   2       37.16       23.27      6.48 o 
   4 -10   2       97.32      104.09      8.74 o 
   5 -10   2      249.77      277.60     15.65 o 
   6 -10   2        0.69        0.82      2.01 o 
  -1  -9   2        4.05        2.41      1.40 o 
   0  -9   2       44.64       41.97      3.94 o 
   1  -9   2       71.56       62.99      5.81 o 
   2  -9   2      167.29      138.82     12.80 o 
   3  -9   2       48.20       38.34     11.44 o 
   4  -9   2      301.30      336.19     11.58 o 
   5  -9   2       11.04        7.12      3.12 o 
   6  -9   2        8.23       16.18      6.18 o 
   7  -9   2        2.64        5.18      2.34 o 
  -2  -8   2        0.49        0.77      0.55 o 
  -1  -8   2       84.51       76.35      2.92 o 
   0  -8   2        6.59        3.78      1.88 o 
   1  -8   2      540.28      514.29     12.48 o 
   2  -8   2       67.98       70.21      2.89 o 
   3  -8   2       67.35       55.96      2.82 o 
   4  -8   2      117.69       97.25      3.64 o 
   5  -8   2      186.30      184.44     10.05 o 
   6  -8   2      246.21      248.58     14.78 o 
   7  -8   2      383.20      409.18     15.47 o 
   8  -8   2       39.98       37.80     11.37 o 
  -4  -7   2        0.07        2.23      1.18 o 
  -3  -7   2        0.41        1.55      1.05 o 
  -2  -7   2      465.35      465.43     18.15 o 
  -1  -7   2      134.92      133.58      4.05 o 
   0  -7   2      672.59      671.66     19.18 o 
   1  -7   2      328.15      311.16      9.06 o 
   2  -7   2      118.31      118.08      3.88 o 
   3  -7   2        0.47        2.28      0.67 o 
   4  -7   2      985.87     1033.63     13.16 o 
   5  -7   2      688.49      690.06     11.43 o 
   6  -7   2       27.79       25.37      3.15 o 
   7  -7   2      250.47      265.66      9.06 o 
   8  -7   2        5.35        4.46      1.55 o 
   9  -7   2       79.98       70.40      8.54 o 
  -5  -6   2      114.32      106.02      4.11 o 
  -4  -6   2       22.92       17.88      2.54 o 
  -3  -6   2      722.94      745.65     14.80 o 
  -2  -6   2      919.81      927.88     14.37 o 
  -1  -6   2       37.99       39.65      2.36 o 
   0  -6   2      170.45      166.19      4.26 o 
   1  -6   2      141.65      146.81      2.83 o 
   2  -6   2      253.03      237.53      6.17 o 
   3  -6   2       25.15       22.17      1.80 o 
   4  -6   2      525.38      533.35     12.39 o 
   5  -6   2      104.04       98.96      2.86 o 
   6  -6   2        0.13        0.60      0.72 o 
   7  -6   2       42.57       38.91      5.49 o 
   8  -6   2      281.24      275.90     12.15 o 
   9  -6   2       61.73       67.82      4.50 o 
  -6  -5   2       36.07       31.39      5.79 o 
  -5  -5   2       45.07       41.42      3.21 o 
  -4  -5   2       24.58       23.53      3.38 o 
  -3  -5   2      716.54      714.79      9.13 o 
  -2  -5   2       78.62       76.73      3.49 o 
  -1  -5   2      296.27      283.57      6.87 o 
   0  -5   2       48.18       47.32      4.23 o 
   1  -5   2     3474.65     3648.63     23.28 o 
   2  -5   2      317.11      323.33      3.60 o 
   3  -5   2       21.44       23.69      1.16 o 
   4  -5   2      129.50      110.43      2.85 o 
   5  -5   2      731.26      739.08      7.24 o 
   6  -5   2        4.41        5.11      2.12 o 
   7  -5   2        5.74        7.52      1.11 o 
   8  -5   2      542.35      552.72     17.66 o 
   9  -5   2        1.97        0.08      2.13 o 
  -7  -4   2        4.77        3.15      2.23 o 
  -6  -4   2      288.27      279.96     16.89 o 
  -5  -4   2      112.46      110.85      6.99 o 
  -4  -4   2        2.63        1.98      1.08 o 
  -3  -4   2      398.37      408.95      5.83 o 
  -2  -4   2      109.12       91.60      3.44 o 
  -1  -4   2      730.06      713.97      9.28 o 
   0  -4   2      377.49      368.59      4.89 o 
   1  -4   2      160.33      138.85      2.59 o 
   2  -4   2      428.27      439.99      5.16 o 
   3  -4   2        0.64        1.34      0.44 o 
   4  -4   2      125.67      127.98      2.03 o 
   5  -4   2      865.67      866.25      8.21 o 
   6  -4   2      193.81      199.32      5.18 o 
   7  -4   2       67.84       64.24      3.21 o 
   8  -4   2      102.55       95.24      3.52 o 
   9  -4   2      275.34      270.57      8.42 o 
  -7  -3   2       14.70        9.59      1.88 o 
  -6  -3   2      136.15      130.23      7.21 o 
  -5  -3   2      240.77      241.91      5.85 o 
  -4  -3   2        9.24        8.40      1.38 o 
  -3  -3   2      576.11      594.40      8.76 o 
  -2  -3   2     2478.56     2456.25     31.47 o 
  -1  -3   2      175.76      182.24      3.56 o 
   0  -3   2     1412.59     1417.64      7.62 o 
   1  -3   2      177.28      208.45      1.60 o 
   2  -3   2     5751.36     5538.59     91.64 o 
   3  -3   2      950.00     1018.28      5.30 o 
   4  -3   2     2185.02     2243.19     16.05 o 
   5  -3   2     1210.59     1258.08     17.76 o 
   6  -3   2      205.15      208.14      4.38 o 
   7  -3   2       16.86       12.45      2.12 o 
   8  -3   2      255.49      271.31      4.32 o 
   9  -3   2      120.71      132.24      6.06 o 
  -8  -2   2       57.00       46.20      3.43 o 
  -7  -2   2        3.87        6.78      1.73 o 
  -6  -2   2      155.92      149.74      6.09 o 
  -5  -2   2     1192.48     1256.55     14.93 o 
  -4  -2   2       36.70       44.65      2.47 o 
  -3  -2   2       89.43       86.82      2.55 o 
  -2  -2   2      532.04      534.97      5.71 o 
  -1  -2   2     1383.27     1345.89      8.57 o 
   0  -2   2     3402.59     3330.95     15.57 o 
   2  -2   2      767.33      720.18      4.26 o 
   3  -2   2     1528.01     1542.31      7.88 o 
   4  -2   2      317.21      362.01      4.14 o 
   5  -2   2     2033.40     2080.51     22.31 o 
   6  -2   2      329.19      343.60      6.44 o 
   7  -2   2      808.00      818.25     10.17 o 
   8  -2   2      821.08      820.40     22.40 o 
   9  -2   2        2.44        2.50      0.91 o 
  -8  -1   2        8.68       11.35      2.19 o 
  -7  -1   2        4.20        3.88      1.41 o 
  -6  -1   2     1589.09     1632.12     28.81 o 
  -5  -1   2      259.87      259.60      5.50 o 
  -4  -1   2      600.64      603.46      8.63 o 
  -3  -1   2      203.94      229.67      4.24 o 
  -2  -1   2    12220.47    11520.34    187.92 o 
  -1  -1   2      595.14      587.75      5.85 o 
   0  -1   2      660.96      663.46      5.97 o 
   1  -1   2     3330.73     3377.32     19.27 o 
   3  -1   2      319.99      341.28      4.23 o 
   4  -1   2      214.71      235.15      3.67 o 
   5  -1   2     3140.56     3187.82     37.85 o 
   6  -1   2      332.91      329.02      7.65 o 
   7  -1   2       20.54       29.03      2.56 o 
   8  -1   2      132.24      124.32      4.29 o 
   9  -1   2      125.98      117.16      7.96 o 
  -9   0   2      269.43      283.08      8.66 o 
  -8   0   2      141.43      153.54      8.75 o 
  -7   0   2      194.61      194.12      5.00 o 
  -6   0   2      572.43      570.21      6.94 o 
  -5   0   2     1899.35     1914.35     20.78 o 
  -4   0   2      256.56      264.98      4.19 o 
  -3   0   2     3698.75     3592.01     18.91 o 
  -1   0   2      591.21      561.79      3.22 o 
   0   0   2       52.49       50.31      0.65 o 
   1   0   2       60.45       65.67      0.92 o 
   2   0   2      923.09     1000.33      5.37 o 
   3   0   2       74.99       69.09      2.08 o 
   4   0   2     2506.12     2618.03     20.62 o 
   5   0   2       67.97       63.30      4.72 o 
   6   0   2      821.46      840.70     22.27 o 
   7   0   2        3.48        5.01      1.66 o 
   8   0   2       82.77       81.45      3.65 o 
  -9   1   2      115.75      107.51      7.79 o 
  -8   1   2        3.37        6.01      2.32 o 
  -7   1   2       37.37       36.21      4.86 o 
  -6   1   2        6.55        9.53      1.42 o 
  -5   1   2      862.87      811.30     10.46 o 
  -4   1   2      268.74      264.85      4.00 o 
  -3   1   2     1745.53     1801.64      8.22 o 
  -2   1   2      701.73      707.03      3.81 o 
   0   1   2       42.77       47.97      0.63 o 
   1   1   2     3765.29     3798.43     23.72 o 
   2   1   2      360.83      326.23      3.07 o 
   3   1   2       24.41       16.70      2.07 o 
   4   1   2      529.59      541.72      8.18 o 
   5   1   2        1.94        2.22      1.08 o 
   6   1   2      595.11      607.35     10.54 o 
   7   1   2       23.53       23.52      3.28 o 
   8   1   2      159.15      162.49      6.66 o 
  -9   2   2        0.04        3.64      2.56 o 
  -8   2   2      521.95      519.11      9.65 o 
  -7   2   2      127.46      119.29      3.82 o 
  -6   2   2      228.82      240.11      6.19 o 
  -5   2   2       15.82       14.31      1.96 o 
  -4   2   2      199.05      177.67      3.42 o 
  -3   2   2     1551.47     1590.64      8.01 o 
  -2   2   2        3.76        8.38      1.59 o 
  -1   2   2     1524.19     1519.37      9.30 o 
   0   2   2      574.23      551.58      3.09 o 
   1   2   2     2056.73     1835.23     11.09 o 
   2   2   2      348.66      385.78      5.36 o 
   3   2   2      557.42      535.28      7.87 o 
   4   2   2      359.78      359.92      7.72 o 
   5   2   2      834.20      880.53     11.50 o 
   6   2   2       37.37       34.28      4.28 o 
   7   2   2        3.03        3.10      1.33 o 
   8   2   2        5.76        3.51      2.08 o 
  -9   3   2      222.44      234.21      5.99 o 
  -8   3   2      480.20      472.45      9.64 o 
  -7   3   2       15.95       17.52      2.77 o 
  -6   3   2      239.65      246.74      4.96 o 
  -5   3   2      185.96      178.56      3.79 o 
  -4   3   2      397.57      392.36      5.54 o 
  -3   3   2      150.12      137.44      2.85 o 
  -2   3   2      211.53      180.92      1.93 o 
  -1   3   2      664.08      656.69      5.29 o 
   0   3   2      101.61      118.89      1.66 o 
   1   3   2      641.43      677.59      4.94 o 
   2   3   2     1017.07     1030.03     19.79 o 
   3   3   2      472.84      418.53      9.01 o 
   4   3   2     1023.83     1033.56     12.44 o 
   5   3   2      171.89      177.45      5.05 o 
   6   3   2      110.17      111.92      4.33 o 
   7   3   2        0.48        1.88      0.87 o 
  -9   4   2      145.76      138.55      3.38 o 
  -8   4   2        2.97        2.38      1.33 o 
  -7   4   2       16.46       14.54      1.83 o 
  -6   4   2      150.21      146.32      5.30 o 
  -5   4   2     2447.70     2439.37     23.14 o 
  -4   4   2      233.19      231.37      3.07 o 
  -3   4   2     2786.65     2793.43     16.17 o 
  -2   4   2      216.86      236.70      5.04 o 
  -1   4   2      893.07      837.78      9.13 o 
   0   4   2      486.50      531.51      5.90 o 
   1   4   2     1607.43     1620.13     14.86 o 
   2   4   2     1801.23     1854.40     18.31 o 
   3   4   2        3.49        3.42      1.14 o 
   4   4   2        3.09        5.19      1.01 o 
   5   4   2      350.48      355.49     12.43 o 
   6   4   2      357.69      369.93     10.34 o 
  -9   5   2        1.02        4.19      1.43 o 
  -8   5   2      292.50      317.27      7.25 o 
  -7   5   2       86.85       78.15      3.55 o 
  -6   5   2      720.31      750.33     10.44 o 
  -5   5   2      759.06      794.31     14.44 o 
  -4   5   2      303.14      316.61      5.40 o 
  -3   5   2       58.09       58.12      1.32 o 
  -2   5   2     1271.57     1253.13     18.04 o 
  -1   5   2     2244.90     2241.07     19.95 o 
   0   5   2      667.44      680.54      6.41 o 
   1   5   2      631.14      640.54      8.19 o 
   3   5   2        9.21        5.36      2.56 o 
   4   5   2      175.65      179.21      5.08 o 
   5   5   2      235.98      232.71      6.44 o 
  -9   6   2      392.34      414.88     15.27 o 
  -8   6   2        3.66        3.74      1.14 o 
  -7   6   2       32.30       27.12      3.41 o 
  -6   6   2      327.08      314.15      7.84 o 
  -5   6   2       35.16       33.50      2.86 o 
  -4   6   2      264.53      256.91      4.30 o 
  -3   6   2     1186.51     1207.60     17.63 o 
  -2   6   2     1894.07     2039.08     40.13 o 
  -1   6   2       81.38       74.36      5.05 o 
   0   6   2       75.68       80.94      4.44 o 
   1   6   2        1.22        2.02      0.69 o 
   2   6   2     1142.46     1218.52     30.33 o 
   3   6   2        2.45        2.80      1.00 o 
   4   6   2        0.56        2.73      0.82 o 
  -9   7   2      143.32      156.35     18.87 o 
  -8   7   2       11.48        7.79      3.41 o 
  -7   7   2        6.58        4.08      1.83 o 
  -6   7   2        3.69        2.93      0.90 o 
  -5   7   2      470.52      466.01      9.41 o 
  -4   7   2        3.56        4.01      1.13 o 
  -3   7   2       11.13        9.08      1.81 o 
  -2   7   2      142.54      122.28      7.46 o 
  -1   7   2      182.22      188.86     15.00 o 
   0   7   2      256.15      266.64      8.39 o 
   1   7   2        6.50       10.31      4.75 o 
   2   7   2       41.41       43.04      7.87 o 
   3   7   2        2.17        4.17      1.42 o 
  -8   8   2      300.99      320.56     17.29 o 
  -7   8   2      152.82      159.98      8.71 o 
  -6   8   2       24.42       19.09      5.08 o 
  -5   8   2      199.74      193.72      4.34 o 
  -4   8   2        0.12        1.17      1.06 o 
  -3   8   2       19.48       18.94      3.78 o 
  -2   8   2      100.15      105.43     11.76 o 
  -1   8   2      281.07      280.25      7.45 o 
   0   8   2        0.54        2.53      1.55 o 
   1   8   2       71.27       82.57      3.97 o 
   2   8   2       10.51        9.53      1.92 o 
  -7   9   2        0.27        2.88      2.96 o 
  -6   9   2        0.80        1.38      1.29 o 
  -5   9   2       73.96       77.89     11.37 o 
  -4   9   2      341.52      365.65     10.39 o 
  -3   9   2       14.13       16.91      5.00 o 
  -2   9   2       63.11       63.77      3.83 o 
  -1   9   2       12.27       13.56      2.06 o 
   0   9   2        3.58        1.73      2.10 o 
  -4  10   2       20.45       16.27      5.47 o 
  -3  10   2        4.72        3.42      1.70 o 
   1 -10   3        8.29        7.82      1.56 o 
   2 -10   3      133.23      128.41      7.68 o 
   4 -10   3      118.32      122.97      7.99 o 
   5 -10   3        7.84        1.42      1.43 o 
   6 -10   3       37.27       33.53      8.80 o 
  -1  -9   3       29.47       16.97      3.56 o 
   0  -9   3      154.19      136.48     11.38 o 
   1  -9   3       20.01       19.27      3.02 o 
   2  -9   3        0.53        1.67      0.89 o 
   3  -9   3       91.25      104.85      6.46 o 
   4  -9   3      180.07      180.39      7.41 o 
   5  -9   3      109.61      112.03      6.57 o 
   6  -9   3      106.90      104.77     14.28 o 
   7  -9   3       14.04       17.05      5.26 o 
  -3  -8   3      189.95      167.19     12.41 o 
  -2  -8   3       11.43        7.63      2.72 o 
  -1  -8   3      186.30      199.23      6.39 o 
   0  -8   3        3.50        4.58      1.76 o 
   1  -8   3      593.68      574.02     28.24 o 
   2  -8   3      116.87       98.89      3.01 o 
   3  -8   3     1220.31     1246.91     43.52 o 
   4  -8   3      348.22      356.51     11.31 o 
   5  -8   3       52.70       56.50      5.46 o 
   6  -8   3      174.17      191.23      6.58 o 
   7  -8   3      122.06      142.49      6.52 o 
   8  -8   3      258.94      285.72     16.20 o 
  -4  -7   3      338.62      347.86     15.01 o 
  -3  -7   3       83.36       83.51      8.24 o 
  -2  -7   3      337.10      351.30      7.09 o 
  -1  -7   3        2.03        0.37      1.82 o 
   0  -7   3      630.28      638.31      8.52 o 
   1  -7   3      390.70      368.40      8.42 o 
   2  -7   3      130.56      106.05      3.46 o 
   3  -7   3       14.98       21.79      1.99 o 
   4  -7   3       21.96       19.80      1.56 o 
   5  -7   3      145.62      142.02      4.65 o 
   6  -7   3      445.48      458.25     11.97 o 
   7  -7   3      722.69      754.25     17.04 o 
   8  -7   3        5.61        1.59      2.51 o 
   9  -7   3        5.91        2.80      3.24 o 
  -5  -6   3        1.33        1.87      1.69 o 
  -4  -6   3        6.57        7.08      1.64 o 
  -3  -6   3      327.74      334.69     13.58 o 
  -2  -6   3       10.07        7.12      1.50 o 
  -1  -6   3       39.01       47.09      3.80 o 
   0  -6   3     1972.45     2022.11     20.95 o 
   1  -6   3       13.47       14.72      2.14 o 
   2  -6   3      211.03      204.91      4.41 o 
   3  -6   3        5.11        5.80      0.79 o 
   4  -6   3      860.56      879.70     12.01 o 
   5  -6   3       42.66       34.91      1.45 o 
   6  -6   3       18.53       23.70      4.13 o 
   7  -6   3       31.20       38.43      4.92 o 
   8  -6   3      119.44      113.34      9.99 o 
   9  -6   3       14.10       19.48      3.79 o 
  -6  -5   3      132.86      128.68     10.42 o 
  -5  -5   3        2.26        3.76      1.19 o 
  -4  -5   3      147.52      159.65      6.78 o 
  -3  -5   3      524.77      517.99      9.19 o 
  -2  -5   3       52.50       54.17      2.33 o 
  -1  -5   3      993.67      991.35     13.14 o 
   0  -5   3       10.06       13.11      2.05 o 
   1  -5   3      593.86      548.33      6.26 o 
   2  -5   3        8.82       17.67      0.65 o 
   3  -5   3      990.19      997.34      9.15 o 
   4  -5   3      320.73      329.32      3.96 o 
   5  -5   3        1.43        1.86      0.70 o 
   6  -5   3       24.47       22.93      4.29 o 
   7  -5   3      217.20      207.29      7.07 o 
   8  -5   3       63.54       71.65      3.51 o 
   9  -5   3      149.52      145.09     11.47 o 
  -7  -4   3        0.14        1.17      1.16 o 
  -6  -4   3       61.82       50.42      5.72 o 
  -5  -4   3        1.45        1.58      0.97 o 
  -4  -4   3      283.39      302.83      8.83 o 
  -3  -4   3       14.69       15.47      1.68 o 
  -2  -4   3       56.53       67.86      2.61 o 
  -1  -4   3       66.10       57.71      1.78 o 
   0  -4   3     1857.66     1762.31     10.79 o 
   1  -4   3      487.49      456.38      4.10 o 
   2  -4   3     4181.53     4472.50     23.38 o 
   3  -4   3      219.00      209.79      2.83 o 
   4  -4   3     1234.97     1310.17     15.49 o 
   5  -4   3      341.12      337.44      6.30 o 
   6  -4   3      212.62      202.07      8.64 o 
   7  -4   3      414.52      426.79      7.48 o 
   8  -4   3        1.75        2.14      0.99 o 
   9  -4   3        5.45        4.92      2.66 o 
  -7  -3   3      287.98      318.23     22.26 o 
  -6  -3   3      139.13      145.35      7.43 o 
  -5  -3   3       55.41       56.17      3.76 o 
  -4  -3   3       80.38       78.26      3.72 o 
  -3  -3   3      338.07      326.57      5.01 o 
  -2  -3   3       12.69       12.19      1.41 o 
  -1  -3   3     1107.47     1116.56      6.73 o 
   0  -3   3     3509.36     3384.85     25.09 o 
   1  -3   3     1494.45     1540.06      7.60 o 
   2  -3   3        4.88        3.12      0.44 o 
   3  -3   3     1272.44     1276.63      8.52 o 
   4  -3   3     4931.28     4802.79     30.08 o 
   5  -3   3      627.78      593.44      7.32 o 
   6  -3   3      281.64      279.22      5.82 o 
   7  -3   3      273.32      245.01      5.47 o 
   8  -3   3      280.28      275.66      8.30 o 
   9  -3   3       91.26       83.75      3.57 o 
  -8  -2   3        5.89        6.53      1.57 o 
  -7  -2   3      247.88      269.16      9.23 o 
  -6  -2   3      175.51      179.75      5.29 o 
  -5  -2   3      199.59      201.55      4.69 o 
  -4  -2   3       86.29       82.72      2.76 o 
  -3  -2   3     3605.00     3725.52     34.79 o 
  -2  -2   3     2352.94     2472.05     16.52 o 
  -1  -2   3       33.00       34.55      0.65 o 
   0  -2   3      527.71      497.54      3.12 o 
   1  -2   3     6336.30     5963.46    166.44 o 
   2  -2   3     5384.55     5375.20     35.57 o 
   3  -2   3      833.78      728.53      4.63 o 
   4  -2   3     1230.96     1259.26      8.68 o 
   5  -2   3        0.51        3.26      1.16 o 
   6  -2   3       58.30       53.81      7.97 o 
   7  -2   3      339.29      343.92      8.46 o 
   8  -2   3      175.22      187.18      8.63 o 
   9  -2   3       35.88       29.51      4.49 o 
  -8  -1   3        3.23        3.81      1.21 o 
  -7  -1   3       53.12       51.57      4.08 o 
  -6  -1   3     2160.37     2187.42     21.29 o 
  -5  -1   3      133.15      135.12      4.40 o 
  -4  -1   3     1663.67     1704.25     13.91 o 
  -3  -1   3     1194.68     1198.20      9.11 o 
  -2  -1   3     1109.57     1000.08      6.85 o 
  -1  -1   3      775.06      774.06      4.08 o 
   0  -1   3     1966.70     1899.55     11.07 o 
   2  -1   3        4.04        4.05      0.71 o 
   3  -1   3     1153.22     1096.52      7.57 o 
   4  -1   3     1470.13     1594.59     18.36 o 
   5  -1   3     1219.73     1212.26     19.02 o 
   6  -1   3      706.10      706.47      8.41 o 
   7  -1   3      769.07      774.75     18.04 o 
   8  -1   3      254.85      231.26      5.71 o 
   9  -1   3       37.45       32.66      4.35 o 
  -9   0   3      168.44      167.05     10.84 o 
  -8   0   3       10.08        8.32      1.72 o 
  -7   0   3      214.23      206.33      5.30 o 
  -6   0   3      618.01      581.55      9.60 o 
  -5   0   3       46.87       44.51      3.15 o 
  -4   0   3      414.66      420.30     10.31 o 
  -3   0   3     1908.16     1851.06     10.40 o 
  -2   0   3     6846.76     6330.73     58.14 o 
  -1   0   3     2038.06     1987.42     12.84 o 
   1   0   3        1.83        4.83      0.58 o 
   2   0   3     2034.28     2000.08     10.79 o 
   3   0   3      109.65      108.17      3.36 o 
   4   0   3      386.59      425.89      9.85 o 
   5   0   3       74.33       63.14      3.49 o 
   6   0   3      497.73      507.15      9.62 o 
   7   0   3      120.78      117.86      5.00 o 
   8   0   3      161.62      138.76      9.85 o 
  -9   1   3       42.76       41.83      3.94 o 
  -8   1   3       35.26       35.06      3.95 o 
  -7   1   3      367.72      365.08      9.17 o 
  -6   1   3        6.77       11.99      1.50 o 
  -5   1   3        1.62        3.36      1.11 o 
  -4   1   3      926.53      920.19      9.82 o 
  -3   1   3      446.14      389.10      5.10 o 
  -2   1   3     3014.25     2884.82     13.74 o 
  -1   1   3       82.91       76.60      1.26 o 
   0   1   3      111.88      109.54      0.99 o 
   1   1   3     3342.54     3215.63     16.73 o 
   2   1   3      607.42      662.72      4.66 o 
   3   1   3     3557.79     3667.08     28.44 o 
   4   1   3      533.13      530.06      7.98 o 
   5   1   3      364.20      344.76      7.93 o 
   6   1   3       43.20       43.19      4.86 o 
   7   1   3      221.12      235.28      9.14 o 
   8   1   3      302.75      296.85     11.08 o 
  -9   2   3        2.86        3.37      1.44 o 
  -8   2   3       46.83       43.94      5.61 o 
  -7   2   3        7.31        5.84      1.57 o 
  -6   2   3      516.21      510.80     11.20 o 
  -5   2   3        4.70        8.68      1.58 o 
  -4   2   3      844.40      824.86      7.21 o 
  -3   2   3       30.72       34.26      1.78 o 
  -2   2   3      496.43      547.00      3.56 o 
  -1   2   3       26.98       21.46      0.71 o 
   0   2   3     3421.07     3429.71     25.94 o 
   1   2   3     1201.57     1007.99      6.39 o 
   2   2   3        6.17        4.27      1.69 o 
   3   2   3      112.30      117.44      3.05 o 
   4   2   3      200.76      198.68      7.27 o 
   5   2   3       73.28       83.89      4.43 o 
   6   2   3       53.00       52.30      2.97 o 
   7   2   3      333.67      346.05      8.62 o 
  -9   3   3      126.17      125.02      5.31 o 
  -8   3   3      297.94      282.66      7.88 o 
  -7   3   3      380.64      387.61      7.40 o 
  -6   3   3      606.47      619.15     10.99 o 
  -5   3   3        3.37        3.47      1.38 o 
  -4   3   3      387.81      382.81      4.62 o 
  -3   3   3     1510.75     1566.74     11.91 o 
  -2   3   3     1169.29     1030.39      5.84 o 
  -1   3   3     1371.05     1316.35     22.81 o 
   0   3   3     3248.94     3295.54     22.09 o 
   1   3   3       99.02       95.51      1.88 o 
   2   3   3      192.13      187.37      4.95 o 
   3   3   3      205.00      184.42      4.58 o 
   4   3   3      826.23      836.41     16.50 o 
   5   3   3      746.96      734.67     11.11 o 
   6   3   3      103.84       89.03      8.29 o 
   7   3   3       85.18       96.39     11.45 o 
  -9   4   3      103.13      105.94      3.12 o 
  -8   4   3        2.42        3.96      1.29 o 
  -7   4   3      349.31      355.48      6.76 o 
  -6   4   3       21.60       22.60      2.76 o 
  -5   4   3     2667.36     2748.37     26.54 o 
  -4   4   3      178.41      163.67      3.62 o 
  -3   4   3     1730.94     1735.78     11.60 o 
  -2   4   3     1659.68     1789.88     36.01 o 
  -1   4   3        0.25        1.56      1.60 o 
   0   4   3       32.68       43.17      1.07 o 
   1   4   3     1904.94     1972.64     18.02 o 
   2   4   3      733.23      733.13     11.34 o 
   3   4   3      318.85      306.42     10.68 o 
   4   4   3      503.27      511.42     12.10 o 
   5   4   3        2.11        2.38      1.37 o 
   6   4   3       31.22       28.12      3.91 o 
  -9   5   3       39.11       32.31      4.76 o 
  -8   5   3        0.02        3.06      1.43 o 
  -7   5   3        7.26        8.37      1.74 o 
  -6   5   3      952.63     1013.41     17.21 o 
  -5   5   3      680.96      660.04     15.15 o 
  -4   5   3      243.81      236.68      4.31 o 
  -3   5   3      649.66      708.33     10.04 o 
  -2   5   3      141.32      137.98      4.77 o 
  -1   5   3      227.90      228.81      5.35 o 
   0   5   3       52.41       42.26      2.01 o 
   1   5   3     1317.49     1338.14     27.80 o 
   2   5   3       12.78       15.08      2.90 o 
   3   5   3       17.72       12.88      2.24 o 
   4   5   3        7.85        7.31      1.87 o 
   5   5   3      246.64      249.72      5.67 o 
  -9   6   3       83.72       78.84      9.88 o 
  -8   6   3       33.11       32.37      3.54 o 
  -7   6   3      505.91      527.33     10.80 o 
  -6   6   3      622.97      639.80     14.00 o 
  -5   6   3      229.15      206.92      5.17 o 
  -4   6   3       39.67       36.05      3.29 o 
  -3   6   3      174.71      180.51      5.35 o 
  -2   6   3     1096.06     1086.97     33.53 o 
  -1   6   3      109.06      116.92      4.29 o 
   0   6   3      125.06      131.42      3.53 o 
   1   6   3       45.53       40.60      2.95 o 
   2   6   3       10.09       12.80      2.51 o 
   3   6   3       10.50        9.74      1.35 o 
   4   6   3      279.31      288.43     10.32 o 
  -9   7   3      273.83      277.99     14.79 o 
  -8   7   3        4.07        1.17      1.89 o 
  -7   7   3        5.69        3.26      2.44 o 
  -6   7   3        1.71        5.36      3.30 o 
  -5   7   3        7.35       10.25      3.17 o 
  -4   7   3       18.61       17.92      5.21 o 
  -3   7   3      443.93      451.61      7.09 o 
  -2   7   3        7.71       10.39      1.85 o 
  -1   7   3        3.63        3.34      2.09 o 
   0   7   3        2.83        1.60      1.57 o 
   1   7   3      372.84      402.88      9.94 o 
   2   7   3      108.41       92.62     12.47 o 
   3   7   3       10.29        9.12      2.00 o 
  -8   8   3        0.50        1.44      2.55 o 
  -7   8   3       12.95       16.72      4.83 o 
  -6   8   3      286.48      304.84     10.68 o 
  -5   8   3       16.18       16.75      2.42 o 
  -4   8   3       15.21       16.61      5.16 o 
  -3   8   3       74.22       66.50      7.82 o 
  -2   8   3      183.28      203.23      7.74 o 
  -1   8   3       37.11       47.66      3.77 o 
   0   8   3       73.05       73.81      5.69 o 
   1   8   3      279.52      315.54     11.36 o 
   2   8   3        0.98        1.52      1.32 o 
  -7   9   3       20.98       16.36      4.94 o 
  -6   9   3      109.94      115.81     12.59 o 
  -5   9   3        3.99        3.42      2.33 o 
  -4   9   3        4.56        7.50      1.69 o 
  -3   9   3        2.17        2.16      1.33 o 
  -2   9   3      153.87      153.87     12.91 o 
  -1   9   3      130.34      121.39      6.03 o 
   0   9   3       35.18       33.27      5.94 o 
   1 -10   4        1.88        2.82      0.91 o 
   2 -10   4      464.76      471.59     22.67 o 
   3 -10   4      138.21      159.71      9.16 o 
   4 -10   4        2.75        2.45      1.32 o 
   5 -10   4       57.90       35.63     11.57 o 
   6 -10   4      128.08      133.32      9.45 o 
  -1  -9   4      119.91      103.20     10.08 o 
   0  -9   4      120.59      100.18      8.94 o 
   1  -9   4       96.29       86.73      6.14 o 
   2  -9   4      243.10      257.04     13.42 o 
   3  -9   4        1.76        3.42      1.71 o 
   4  -9   4      139.85      142.41      7.68 o 
   5  -9   4      210.65      207.62     11.55 o 
   6  -9   4      138.28      123.90      8.63 o 
   7  -9   4        7.61        4.30      3.37 o 
  -3  -8   4       56.69       44.62      6.15 o 
  -2  -8   4      212.30      231.61      9.97 o 
  -1  -8   4      207.27      202.96     17.01 o 
   0  -8   4        2.91        1.61      1.00 o 
   1  -8   4        2.54        3.89      1.44 o 
   2  -8   4       55.95       55.20      3.29 o 
   3  -8   4      364.57      387.57     12.10 o 
   4  -8   4      208.83      228.64      9.60 o 
   5  -8   4      471.83      464.98     21.95 o 
   6  -8   4       88.58       84.13     12.26 o 
   7  -8   4      119.46      106.20     10.05 o 
   8  -8   4        8.01        3.92      2.76 o 
  -4  -7   4      327.73      328.46     12.97 o 
  -3  -7   4      129.16      140.51      5.44 o 
  -2  -7   4       47.46       45.37      6.71 o 
  -1  -7   4      106.27       99.72      3.61 o 
   0  -7   4      181.08      170.06      7.94 o 
   1  -7   4        0.96        0.52      0.72 o 
   2  -7   4        9.75       14.51      1.77 o 
   3  -7   4      515.75      514.21      8.07 o 
   4  -7   4      100.97      107.03      8.82 o 
   5  -7   4       20.67       17.69      3.82 o 
   6  -7   4       49.89       52.43      4.31 o 
   7  -7   4      164.39      164.67      7.21 o 
   8  -7   4      175.61      165.31      6.93 o 
   9  -7   4       34.26       24.67      6.82 o 
  -5  -6   4      109.31      109.68      8.96 o 
  -4  -6   4      436.99      442.54      9.82 o 
  -3  -6   4       51.44       43.61      3.14 o 
  -2  -6   4       24.80       25.18      3.42 o 
  -1  -6   4      846.04      869.76     11.57 o 
   0  -6   4      366.76      348.27      8.91 o 
   1  -6   4       61.81       58.09      5.94 o 
   2  -6   4      803.45      811.90     14.31 o 
   3  -6   4      108.13      100.46      2.47 o 
   4  -6   4        4.07        2.06      0.42 o 
   5  -6   4      296.63      275.32     10.90 o 
   6  -6   4      895.12      883.98     16.17 o 
   7  -6   4      200.84      202.13      9.30 o 
   8  -6   4       20.40       17.72      3.20 o 
   9  -6   4       44.96       34.65      5.96 o 
  -6  -5   4        0.52        0.92      1.02 o 
  -5  -5   4      296.21      300.86      9.62 o 
  -4  -5   4      500.94      463.50      9.78 o 
  -3  -5   4      396.37      441.13     11.77 o 
  -2  -5   4       21.38       22.35      3.02 o 
  -1  -5   4     1811.06     1855.81     17.97 o 
   0  -5   4       96.63      102.93      3.20 o 
   1  -5   4      158.29      157.64      2.43 o 
   2  -5   4       30.33       30.30      1.78 o 
   3  -5   4     1951.17     1989.99     21.89 o 
   4  -5   4      239.58      223.94      6.34 o 
   5  -5   4      290.53      311.26      5.13 o 
   6  -5   4      643.08      665.45      8.76 o 
   7  -5   4      187.47      187.65      6.30 o 
   8  -5   4       64.25       62.67      4.15 o 
   9  -5   4      106.15      119.10      6.05 o 
  -7  -4   4       11.02        9.09      2.42 o 
  -6  -4   4        5.10        3.75      1.94 o 
  -5  -4   4        0.79        1.75      1.17 o 
  -4  -4   4      457.06      480.60      6.94 o 
  -3  -4   4      138.70      138.62      8.55 o 
  -2  -4   4      495.29      478.36      7.06 o 
  -1  -4   4      107.58       87.43      1.73 o 
   0  -4   4     2757.01     2837.09     18.35 o 
   1  -4   4       31.79       28.68      1.47 o 
   2  -4   4     4195.68     4526.37     34.46 o 
   3  -4   4     1827.67     1892.53     27.38 o 
   4  -4   4      224.61      220.45      4.33 o 
   5  -4   4        0.25        1.78      0.59 o 
   6  -4   4      363.20      356.84      8.51 o 
   7  -4   4      629.48      645.15     10.49 o 
   8  -4   4       27.74       22.58      3.77 o 
   9  -4   4      315.72      338.24     12.44 o 
  -7  -3   4      180.39      197.57      8.46 o 
  -6  -3   4       27.15       28.15      4.51 o 
  -5  -3   4     1044.28     1056.96     16.25 o 
  -4  -3   4      806.02      860.33      9.50 o 
  -3  -3   4        5.40        4.53      0.91 o 
  -2  -3   4      106.84      110.26      2.38 o 
  -1  -3   4      483.09      510.91      5.46 o 
   0  -3   4     1028.78      939.10      4.64 o 
   1  -3   4     3097.04     3158.12     13.71 o 
   2  -3   4     2591.36     2696.19     15.20 o 
   3  -3   4        6.76       11.01      0.98 o 
   4  -3   4      132.22      116.97      1.87 o 
   5  -3   4     1149.58     1147.22     13.05 o 
   6  -3   4      959.85      964.42      9.40 o 
   7  -3   4        8.06        6.59      1.35 o 
   8  -3   4       13.52       13.20      3.13 o 
   9  -3   4        0.14        1.90      1.38 o 
  -8  -2   4       57.62       51.08      5.40 o 
  -7  -2   4      503.03      499.36     13.79 o 
  -6  -2   4      269.54      263.88      6.09 o 
  -5  -2   4      139.16      148.03      6.55 o 
  -4  -2   4      875.01      927.32     10.66 o 
  -3  -2   4     1832.06     1915.47     12.98 o 
  -2  -2   4     4239.77     4337.61     55.56 o 
  -1  -2   4      370.10      326.34      2.34 o 
   0  -2   4      294.95      261.67      1.77 o 
   1  -2   4      789.71      830.33      5.84 o 
   2  -2   4      412.68      497.79      2.85 o 
   3  -2   4     1438.40     1352.70      7.70 o 
   4  -2   4     3107.17     3147.30     20.62 o 
   5  -2   4     1088.09     1113.51     12.95 o 
   6  -2   4      457.37      498.99     11.73 o 
   7  -2   4       32.49       31.44      3.32 o 
   8  -2   4       64.67       68.25      5.13 o 
   9  -2   4       12.27       16.01      4.37 o 
  -8  -1   4      136.42      130.47      4.76 o 
  -7  -1   4        1.00        2.54      0.59 o 
  -6  -1   4      145.55      154.88      8.77 o 
  -5  -1   4      126.15      121.34      3.67 o 
  -4  -1   4     1562.50     1488.69     17.73 o 
  -3  -1   4      679.90      700.14     12.12 o 
  -2  -1   4      909.75      966.06      9.87 o 
  -1  -1   4      384.81      371.41      4.96 o 
   0  -1   4     2422.17     2446.69     12.67 o 
   1  -1   4      607.43      592.38      3.26 o 
   2  -1   4        7.44        9.13      0.81 o 
   3  -1   4       48.51       24.22      1.14 o 
   4  -1   4      404.97      388.27     11.19 o 
   5  -1   4        2.92        2.33      1.54 o 
   6  -1   4      356.07      334.42     10.12 o 
   7  -1   4      720.72      744.37     25.77 o 
   8  -1   4        7.50        4.46      1.26 o 
   9  -1   4      104.14       95.23      6.56 o 
  -9   0   4       23.76       16.17      3.58 o 
  -8   0   4       79.05       66.96      4.83 o 
  -7   0   4      376.99      367.98     13.66 o 
  -6   0   4      336.15      322.36      5.63 o 
  -5   0   4      263.78      257.61      5.78 o 
  -4   0   4      809.75      828.08     10.93 o 
  -3   0   4        0.92        0.24      0.51 o 
  -2   0   4       17.02       19.40      0.93 o 
  -1   0   4      159.08      150.16      1.14 o 
   0   0   4      977.62     1009.37      5.10 o 
   1   0   4     1355.15     1266.98      8.08 o 
   2   0   4     2133.53     2150.30     16.82 o 
   3   0   4        7.18        8.61      1.23 o 
   4   0   4     1541.71     1613.61     15.44 o 
   5   0   4       33.58       28.14      3.98 o 
   6   0   4       69.26       75.51      4.92 o 
   7   0   4      248.86      247.95      6.27 o 
   8   0   4        6.44        4.99      1.83 o 
  -9   1   4        0.52        0.57      0.53 o 
  -8   1   4      298.04      304.56     15.41 o 
  -7   1   4      395.37      391.33     14.54 o 
  -6   1   4      472.95      471.60     12.08 o 
  -5   1   4      646.44      667.83      9.73 o 
  -4   1   4       48.95       56.82      2.46 o 
  -3   1   4      281.77      218.85      3.92 o 
  -2   1   4       87.76       71.97      1.95 o 
   0   1   4     1304.69     1384.31      6.92 o 
   1   1   4     2348.68     2224.31     11.02 o 
   2   1   4      516.49      533.62      6.69 o 
   3   1   4     3261.46     3281.08     27.64 o 
   4   1   4      201.06      174.30      4.75 o 
   5   1   4      141.64      118.56      6.51 o 
   6   1   4      433.74      450.91      7.33 o 
   7   1   4       73.94       79.74      3.88 o 
   8   1   4       47.86       46.11      5.36 o 
  -9   2   4        5.19        4.55      1.29 o 
  -8   2   4      116.81      125.86      7.66 o 
  -7   2   4       76.65       71.45      3.05 o 
  -6   2   4       76.94       69.76      3.93 o 
  -5   2   4      169.20      173.50      3.86 o 
  -4   2   4     3096.27     3089.41     23.79 o 
  -3   2   4      553.37      508.41      5.73 o 
  -2   2   4      142.82      155.88      2.47 o 
  -1   2   4       37.87       54.48      1.47 o 
   0   2   4      113.98      105.05      1.46 o 
   1   2   4      725.08      645.25      4.55 o 
   2   2   4     3117.82     3115.66     22.14 o 
   3   2   4     2315.22     2416.97     31.37 o 
   4   2   4      238.94      231.93      4.92 o 
   5   2   4        8.59       10.44      1.43 o 
   6   2   4      162.12      159.69      3.61 o 
   7   2   4      306.40      326.91     14.81 o 
  -9   3   4        0.29        2.90      1.35 o 
  -8   3   4        2.84        3.95      1.67 o 
  -7   3   4      239.29      226.42     10.80 o 
  -6   3   4      756.04      764.53      7.89 o 
  -5   3   4      831.65      848.89      9.99 o 
  -4   3   4      501.83      446.75      5.23 o 
  -3   3   4       36.64       42.55      1.38 o 
  -2   3   4        1.98        3.93      1.32 o 
  -1   3   4     4225.96     4164.49     44.27 o 
   0   3   4     2379.92     2366.34     13.82 o 
   1   3   4      659.27      688.52      7.74 o 
   2   3   4     2108.90     2143.09     22.66 o 
   3   3   4       25.45       31.58      2.37 o 
   4   3   4      709.79      689.44     11.09 o 
   5   3   4      174.04      169.84      7.94 o 
   6   3   4      108.71      122.16      5.00 o 
   7   3   4      150.20      163.83     10.26 o 
  -9   4   4       44.56       41.32      5.31 o 
  -8   4   4      273.57      274.54     10.82 o 
  -7   4   4      421.61      445.50      9.95 o 
  -6   4   4       73.78       64.51      2.09 o 
  -5   4   4      177.29      182.38      4.37 o 
  -4   4   4        0.46        0.95      0.39 o 
  -3   4   4     1346.92     1400.07     11.54 o 
  -2   4   4     1979.35     1978.65     19.33 o 
  -1   4   4        5.34        5.78      1.26 o 
   0   4   4      206.90      179.68      2.49 o 
   1   4   4       61.54       57.25      2.28 o 
   2   4   4      605.39      605.54      7.89 o 
   3   4   4      269.86      272.31      6.10 o 
   4   4   4      175.57      171.57      6.00 o 
   5   4   4      288.76      302.81     11.15 o 
   6   4   4       43.74       38.53      6.19 o 
  -9   5   4       19.56       19.13      2.21 o 
  -8   5   4       65.51       68.29      4.33 o 
  -7   5   4      170.12      167.32      4.85 o 
  -6   5   4       20.28       20.04      2.66 o 
  -5   5   4      210.38      216.50      4.73 o 
  -4   5   4     1981.65     2036.33     21.31 o 
  -3   5   4      821.51      814.53     15.86 o 
  -2   5   4      372.72      352.10     10.32 o 
  -1   5   4        1.02        3.38      0.99 o 
   0   5   4       34.04       41.27      3.07 o 
   1   5   4       21.19       28.42      2.83 o 
   2   5   4       10.90       10.19      1.50 o 
   3   5   4      157.47      172.23      8.48 o 
   4   5   4       34.84       28.64      4.54 o 
   5   5   4       54.59       41.04      5.08 o 
  -9   6   4        9.45       11.02      3.65 o 
  -8   6   4       33.90       28.38      4.88 o 
  -7   6   4      244.86      273.73      8.89 o 
  -6   6   4      347.64      361.50     26.46 o 
  -5   6   4       32.69       26.66      3.73 o 
  -4   6   4      498.48      504.11     28.52 o 
  -3   6   4      423.81      420.81     14.43 o 
  -2   6   4       58.91       53.32      3.43 o 
  -1   6   4       31.24       27.26      3.74 o 
   0   6   4     1562.15     1593.56     23.75 o 
   1   6   4      293.86      296.89      7.15 o 
   2   6   4       19.92       13.58      2.88 o 
   3   6   4       31.50       30.52      6.48 o 
   4   6   4       68.37       60.41      6.46 o 
  -9   7   4        0.79        2.96      1.87 o 
  -8   7   4        0.68        1.24      0.99 o 
  -7   7   4      259.10      258.49     12.49 o 
  -6   7   4        0.55        0.32      1.00 o 
  -5   7   4       44.49       36.57      5.39 o 
  -4   7   4        0.31        3.10      1.31 o 
  -3   7   4      544.51      600.90     12.50 o 
  -2   7   4       47.27       50.24      7.51 o 
  -1   7   4       35.84       41.04      5.46 o 
   0   7   4       36.81       33.73      7.71 o 
   1   7   4      151.68      150.94      7.83 o 
   2   7   4       19.64       17.89      4.01 o 
   3   7   4      157.49      151.16     13.06 o 
  -8   8   4      116.18      104.71      8.98 o 
  -7   8   4       18.33       16.16      5.39 o 
  -6   8   4       60.94       55.41      5.79 o 
  -5   8   4        5.98        5.10      2.17 o 
  -4   8   4      119.51      135.23      9.32 o 
  -3   8   4       58.95       67.04      2.69 o 
  -2   8   4       11.99        8.87      2.55 o 
  -1   8   4      134.27      139.94     14.83 o 
   0   8   4       28.30       25.81      2.29 o 
   1   8   4      232.08      239.99      9.07 o 
  -7   9   4       52.78       53.71     11.65 o 
  -6   9   4      286.82      264.96     34.28 o 
  -5   9   4      104.78       93.24      8.07 o 
  -4   9   4      153.66      165.63      5.71 o 
  -3   9   4        1.26        2.25      1.17 o 
  -2   9   4       55.28       48.14      7.33 o 
  -1   9   4       65.14       60.42      6.56 o 
   2 -10   5      361.11      399.58     19.25 o 
   3 -10   5      100.66      104.72      9.16 o 
   4 -10   5       45.42       37.48     10.01 o 
   5 -10   5       69.08       57.91     10.75 o 
   6 -10   5        0.10        4.13      2.25 o 
  -1  -9   5        6.75        4.17      2.48 o 
   0  -9   5        3.12        2.88      1.34 o 
   1  -9   5      474.27      527.22     21.02 o 
   4  -9   5       58.68       52.30      4.10 o 
   5  -9   5       45.13       45.38      8.13 o 
   6  -9   5      139.42      153.93      9.60 o 
   7  -9   5        1.80        2.28      1.11 o 
  -3  -8   5       23.35       16.64      4.79 o 
  -2  -8   5       87.52       84.95     15.13 o 
  -1  -8   5       83.53       79.35      4.41 o 
   0  -8   5       10.19       11.34      1.52 o 
   1  -8   5      609.47      625.27     21.28 o 
   2  -8   5       73.79       68.76      1.68 o 
   3  -8   5        9.02        5.34      1.08 o 
   4  -8   5       11.17       15.13      3.54 o 
   5  -8   5      415.81      411.21      9.92 o 
   6  -8   5       28.14       25.26      4.92 o 
   7  -8   5       14.63       19.89      3.85 o 
   8  -8   5       17.74       21.36      6.79 o 
  -4  -7   5       55.19       52.08      6.07 o 
  -3  -7   5       27.37       26.78      5.27 o 
  -2  -7   5      235.39      240.11      7.77 o 
  -1  -7   5      129.34      145.03      3.68 o 
   0  -7   5       34.30       35.58      2.07 o 
   1  -7   5       20.44       22.99      1.75 o 
   2  -7   5      532.91      510.56      6.91 o 
   3  -7   5      227.42      214.02      7.92 o 
   4  -7   5      219.13      232.88      5.48 o 
   5  -7   5      590.76      609.19     17.83 o 
   6  -7   5       19.59       16.89      2.73 o 
   7  -7   5        7.97        5.69      2.27 o 
   8  -7   5       13.67       10.98      2.56 o 
   9  -7   5       69.97       69.53      5.03 o 
  -5  -6   5      194.70      194.61      9.40 o 
  -4  -6   5        1.88        5.07      2.32 o 
  -3  -6   5      128.01      128.48      5.82 o 
  -2  -6   5      484.55      481.23      7.90 o 
  -1  -6   5       94.04       83.76      4.01 o 
   0  -6   5      112.67       99.19      6.29 o 
   1  -6   5        3.88        7.05      3.04 o 
   2  -6   5       73.17       69.11      2.44 o 
   3  -6   5        6.42        5.99      1.23 o 
   4  -6   5      300.99      328.39      8.23 o 
   5  -6   5       17.60       19.39      4.12 o 
   6  -6   5      986.72     1034.72     19.94 o 
   7  -6   5      329.70      320.90     14.44 o 
   8  -6   5      247.45      242.89      8.40 o 
   9  -6   5       69.45       64.94      7.85 o 
  -6  -5   5        9.16        3.97      1.93 o 
  -5  -5   5       85.78       95.64      7.14 o 
  -4  -5   5       56.03       63.59      5.44 o 
  -3  -5   5      353.79      335.74      5.60 o 
  -2  -5   5        7.17        7.58      1.17 o 
  -1  -5   5     2727.13     2823.85     37.71 o 
   0  -5   5      782.96      769.37      9.28 o 
   1  -5   5      314.28      319.93      4.27 o 
   2  -5   5       40.15       41.56      1.58 o 
   3  -5   5      264.51      266.30      5.26 o 
   4  -5   5      245.26      240.52      7.69 o 
   5  -5   5       51.22       56.95      3.09 o 
   6  -5   5      325.16      320.42      6.99 o 
   7  -5   5      229.37      238.40     10.14 o 
   8  -5   5      162.26      161.22      6.87 o 
   9  -5   5       62.35       53.97      7.46 o 
  -7  -4   5        2.29        3.53      1.38 o 
  -6  -4   5       84.81       76.14      4.46 o 
  -5  -4   5        9.27        8.98      1.57 o 
  -4  -4   5       91.84       82.95      3.91 o 
  -3  -4   5      175.78      176.99      4.14 o 
  -2  -4   5     2137.73     2130.51     32.57 o 
  -1  -4   5      631.76      606.46      6.95 o 
   0  -4   5      530.98      590.51      4.57 o 
   1  -4   5       12.17       10.57      1.07 o 
   2  -4   5     4695.50     4879.54     35.54 o 
   3  -4   5      197.93      179.23      3.74 o 
   4  -4   5      249.51      225.92      4.88 o 
   5  -4   5     1520.64     1545.29     13.76 o 
   6  -4   5      105.44       97.45      3.01 o 
   7  -4   5       61.99       61.38      3.74 o 
   8  -4   5       50.89       47.16      6.67 o 
   9  -4   5      583.15      640.28     22.42 o 
  -7  -3   5        5.02        5.55      3.40 o 
  -6  -3   5        0.85        2.14      1.15 o 
  -5  -3   5     1184.78     1230.49     19.08 o 
  -4  -3   5      128.00      133.23      3.86 o 
  -3  -3   5      270.97      258.38      4.16 o 
  -2  -3   5      844.05      854.09     18.20 o 
  -1  -3   5      328.34      339.89      3.64 o 
   0  -3   5      815.35      753.32      4.20 o 
   1  -3   5     4409.62     4426.39     63.36 o 
   2  -3   5     5948.06     5715.82     59.02 o 
   3  -3   5     1341.60     1352.55     12.56 o 
   4  -3   5       42.91       46.33      3.16 o 
   5  -3   5       53.25       52.71      1.89 o 
   6  -3   5      174.53      180.40      5.10 o 
   7  -3   5       19.62       17.66      2.53 o 
   8  -3   5      170.45      162.61      4.97 o 
   9  -3   5       31.43       27.27      5.41 o 
  -8  -2   5      245.28      202.43     12.65 o 
  -7  -2   5      173.96      179.12      5.73 o 
  -6  -2   5      253.94      253.42      6.26 o 
  -5  -2   5      889.12      887.37     12.38 o 
  -4  -2   5       16.07       16.54      1.52 o 
  -3  -2   5      184.20      203.91      4.21 o 
  -2  -2   5     2579.32     2621.43     15.12 o 
  -1  -2   5     1522.59     1405.22      6.91 o 
   0  -2   5       68.81       76.10      1.39 o 
   1  -2   5     4071.47     3797.40     18.50 o 
   2  -2   5       25.42       37.61      0.98 o 
   3  -2   5      148.91      144.77      1.91 o 
   4  -2   5       33.74       33.44      1.46 o 
   5  -2   5     2082.14     2142.69     20.74 o 
   6  -2   5      687.06      692.40     12.01 o 
   7  -2   5       25.88       24.13      2.97 o 
   8  -2   5      219.85      217.69      7.09 o 
   9  -2   5       42.94       37.91      6.66 o 
  -8  -1   5       81.73       68.03     10.64 o 
  -7  -1   5       16.69       12.49      3.55 o 
  -6  -1   5     1068.85     1074.73     12.86 o 
  -5  -1   5      148.65      160.66      4.02 o 
  -4  -1   5     1027.41     1000.17      9.93 o 
  -3  -1   5      835.16      868.09      6.04 o 
  -2  -1   5      722.82      667.14      4.91 o 
  -1  -1   5      170.46      172.00      1.88 o 
   0  -1   5     3739.25     3767.91     29.79 o 
   1  -1   5      664.35      645.86      4.47 o 
   2  -1   5      751.72      758.79      4.33 o 
   3  -1   5      366.97      308.05      3.57 o 
   4  -1   5      266.46      264.47      4.47 o 
   5  -1   5      281.66      284.07      6.18 o 
   6  -1   5      177.25      175.11      5.18 o 
   7  -1   5      251.03      259.38      8.46 o 
   8  -1   5      406.67      427.56     12.83 o 
  -9   0   5      188.03      174.41      9.42 o 
  -8   0   5       74.95       60.18      2.69 o 
  -7   0   5      148.47      137.09      8.40 o 
  -6   0   5        0.28        1.35      1.15 o 
  -5   0   5      234.34      239.31      5.62 o 
  -4   0   5     1053.70     1052.72      8.09 o 
  -3   0   5     1301.08     1372.16      8.75 o 
  -2   0   5      555.62      542.36      4.79 o 
  -1   0   5     3757.22     3732.42     34.86 o 
   0   0   5     1076.36     1109.46      6.06 o 
   1   0   5       49.98       45.75      1.07 o 
   2   0   5       46.80       30.74      1.91 o 
   3   0   5       28.26       21.64      2.99 o 
   4   0   5       82.10       76.09      2.66 o 
   5   0   5       67.93       64.68      4.67 o 
   6   0   5      612.32      639.62     10.70 o 
   7   0   5      233.16      220.95      5.29 o 
   8   0   5       39.11       40.29      4.77 o 
  -9   1   5        2.02        2.26      0.80 o 
  -8   1   5       22.75       21.39      3.37 o 
  -7   1   5       51.60       46.23      3.35 o 
  -6   1   5       41.56       47.29      4.75 o 
  -5   1   5      514.54      507.14      8.05 o 
  -4   1   5      221.61      256.28      4.12 o 
  -3   1   5       17.25       18.24      1.11 o 
  -2   1   5      799.58      771.33      6.23 o 
  -1   1   5     6864.79     6541.70     86.78 o 
   0   1   5     5764.14     6107.20     62.95 o 
   1   1   5     1187.80     1245.69      7.53 o 
   2   1   5      234.50      230.88      4.67 o 
   3   1   5      494.68      482.18      8.66 o 
   4   1   5       81.45       74.02      2.49 o 
   5   1   5      243.28      266.09     14.26 o 
   6   1   5     1176.72     1223.95     16.90 o 
   7   1   5       45.01       37.36      4.76 o 
   8   1   5       54.86       42.51      6.35 o 
  -9   2   5        4.01        3.20      1.87 o 
  -8   2   5      617.81      620.13     20.52 o 
  -7   2   5      205.44      210.74      5.72 o 
  -6   2   5      127.83      125.82      3.76 o 
  -5   2   5        0.27        2.12      0.87 o 
  -4   2   5       67.49       58.35      2.34 o 
  -3   2   5       41.91       54.74      2.44 o 
  -2   2   5     1728.44     1682.84      8.45 o 
  -1   2   5     4217.92     4038.50     25.29 o 
   0   2   5      136.31      153.90      4.03 o 
   1   2   5      111.03      108.54      2.14 o 
   2   2   5     3652.57     3782.51     35.07 o 
   3   2   5     1859.88     1876.72     26.50 o 
   4   2   5      276.60      265.19     12.03 o 
   5   2   5       59.49       71.82      5.92 o 
   6   2   5        7.77        9.42      2.44 o 
   7   2   5       99.51       85.88      3.64 o 
  -9   3   5      450.79      451.22     12.28 o 
  -8   3   5       68.73       74.36      5.46 o 
  -7   3   5       23.13       26.34      3.00 o 
  -6   3   5        7.59       12.53      2.37 o 
  -5   3   5     1818.13     1854.07     18.92 o 
  -4   3   5     1332.00     1291.02     14.58 o 
  -3   3   5      314.85      322.22      3.63 o 
  -2   3   5     1025.25      987.53      9.51 o 
  -1   3   5      265.49      267.96      4.10 o 
   0   3   5      220.25      223.49      2.70 o 
   1   3   5      375.34      353.17      7.92 o 
   2   3   5     3021.13     2976.74     27.94 o 
   3   3   5       13.01        9.53      1.52 o 
   4   3   5      158.88      151.94      4.52 o 
   5   3   5       30.96       28.59      3.75 o 
   6   3   5      531.10      590.93     24.62 o 
  -9   4   5       56.33       48.41      4.07 o 
  -8   4   5      101.29      109.33      4.48 o 
  -7   4   5      686.12      685.21     15.05 o 
  -6   4   5      537.36      528.71      8.26 o 
  -5   4   5     1799.64     1850.03     20.04 o 
  -4   4   5        1.41        2.67      1.16 o 
  -3   4   5       13.23       12.44      1.38 o 
  -2   4   5      118.01      121.19     12.02 o 
  -1   4   5      904.86      898.58     17.80 o 
   0   4   5      331.19      325.38      8.01 o 
   1   4   5       23.35       30.60      3.42 o 
   2   4   5      376.26      366.47      5.85 o 
   3   4   5       81.35       77.22      2.48 o 
   4   4   5      234.21      234.28      7.26 o 
   5   4   5      139.16      145.18      5.51 o 
   6   4   5       86.88       81.87      3.65 o 
  -9   5   5       24.14       24.88      4.49 o 
  -8   5   5      558.19      588.63     12.92 o 
  -7   5   5       22.68       23.43      2.95 o 
  -6   5   5       15.26       17.43      2.64 o 
  -5   5   5       85.39       75.82      7.27 o 
  -4   5   5      343.99      330.50      4.95 o 
  -3   5   5       91.81       97.26      3.75 o 
  -2   5   5      810.70      780.73     13.56 o 
  -1   5   5      366.71      364.97     12.53 o 
   0   5   5      140.21      143.28      3.24 o 
   1   5   5      133.90      135.72      8.56 o 
   2   5   5        1.33        2.13      0.90 o 
   3   5   5       62.97       55.41      4.77 o 
   4   5   5       25.19       22.24      3.02 o 
   5   5   5      110.73      101.24      7.21 o 
  -9   6   5       42.79       43.48      3.67 o 
  -8   6   5        0.56        2.71      1.71 o 
  -7   6   5       45.19       44.55      5.66 o 
  -6   6   5       13.97        8.62      2.41 o 
  -5   6   5        8.05        4.72      2.35 o 
  -4   6   5     1062.64     1065.74     18.58 o 
  -3   6   5      306.72      320.76      8.40 o 
  -2   6   5        0.74        0.85      2.36 o 
  -1   6   5       68.62       65.71      3.16 o 
   0   6   5      473.10      482.24     20.48 o 
   1   6   5        1.49        2.96      1.30 o 
   2   6   5       50.51       70.20      5.39 o 
   3   6   5       83.06       77.59      4.63 o 
   4   6   5       29.12       26.20      5.51 o 
  -8   7   5       24.05       17.44      8.03 o 
  -7   7   5       86.01       88.73      8.79 o 
  -6   7   5       11.23       19.54      3.21 o 
  -5   7   5       58.85       56.42      3.19 o 
  -4   7   5        3.02        5.99      1.85 o 
  -3   7   5       33.91       28.87      4.08 o 
  -2   7   5        3.92        7.61      2.23 o 
  -1   7   5      266.60      273.68      9.51 o 
   0   7   5      443.17      453.81     15.82 o 
   1   7   5       36.53       29.61      6.19 o 
   2   7   5       64.66       60.92      9.16 o 
   3   7   5      150.33      156.82      8.32 o 
  -8   8   5      197.54      198.21     14.76 o 
  -7   8   5       28.28       19.21      3.67 o 
  -6   8   5       10.26        8.65      2.25 o 
  -5   8   5       95.18       95.15     13.95 o 
  -4   8   5      151.16      158.74      6.66 o 
  -3   8   5      123.65      134.93     11.90 o 
  -2   8   5      186.01      207.04      7.10 o 
  -1   8   5      316.76      315.24      8.04 o 
   0   8   5        2.57        3.05      2.88 o 
   1   8   5        0.07        1.66      1.33 o 
  -6   9   5       58.16       44.12      6.53 o 
  -5   9   5      105.48       96.04      8.17 o 
  -4   9   5      285.21      322.90     34.65 o 
  -3   9   5        2.26        4.03      1.41 o 
  -2   9   5       28.89       26.95      4.18 o 
  -1   9   5       11.14       11.93      2.39 o 
   2 -10   6        0.40        1.14      0.85 o 
   4 -10   6       65.01       83.93      4.79 o 
   5 -10   6      140.65      163.14      9.84 o 
  -1  -9   6       28.99       19.07      4.36 o 
   1  -9   6       81.96       84.82      9.67 o 
   2  -9   6       59.04       53.85      4.05 o 
   3  -9   6      175.01      174.45      7.28 o 
   4  -9   6      192.32      187.15     10.95 o 
   5  -9   6       28.18       37.32      8.24 o 
   6  -9   6        4.52        8.22      3.10 o 
   7  -9   6       29.82       21.98      7.75 o 
  -2  -8   6        1.93        4.52      1.03 o 
  -1  -8   6        0.53        1.39      0.58 o 
   0  -8   6        0.86        3.99      1.54 o 
   1  -8   6      860.24      865.61     36.35 o 
   2  -8   6      273.84      272.36     13.91 o 
   3  -8   6       93.47      104.86      2.60 o 
   4  -8   6       74.24       75.41      6.52 o 
   5  -8   6       75.10       71.30      3.38 o 
   6  -8   6       17.78       13.68      2.58 o 
   7  -8   6       15.72       20.09      3.34 o 
   8  -8   6       64.50       57.46      9.12 o 
  -4  -7   6       34.02       29.67      3.02 o 
  -3  -7   6       12.10       15.31      3.27 o 
  -2  -7   6      210.44      215.72      9.23 o 
  -1  -7   6        4.50        2.76      1.69 o 
   0  -7   6        6.75       11.13      3.90 o 
   1  -7   6       48.48       62.20      6.30 o 
   2  -7   6       86.20       83.68      2.49 o 
   3  -7   6        1.22        3.43      1.72 o 
   4  -7   6     1172.87     1187.68     32.23 o 
   5  -7   6      638.14      628.10     17.74 o 
   6  -7   6       73.58       59.55      4.22 o 
   7  -7   6      232.38      229.09     13.30 o 
   8  -7   6       44.52       37.27      6.30 o 
  -5  -6   6        0.55        3.48      0.85 o 
  -4  -6   6        3.92        5.51      4.21 o 
  -3  -6   6      565.89      561.12     17.67 o 
  -2  -6   6        9.01        7.98      1.70 o 
  -1  -6   6        0.77        4.17      1.98 o 
   0  -6   6     1375.25     1340.90     11.52 o 
   1  -6   6        9.75       15.87      1.99 o 
   2  -6   6      348.90      321.96      4.62 o 
   3  -6   6      361.42      367.74      8.64 o 
   4  -6   6      468.52      498.29      7.27 o 
   5  -6   6       31.98       40.31      5.97 o 
   6  -6   6        7.90       12.42      2.93 o 
   7  -6   6       41.01       35.33      5.30 o 
   8  -6   6      412.71      412.49     27.72 o 
   9  -6   6       32.98       20.95      5.17 o 
  -6  -5   6      108.97      100.72      8.02 o 
  -5  -5   6      252.46      261.29     10.52 o 
  -4  -5   6      278.07      283.24     10.39 o 
  -3  -5   6      597.04      615.49      7.90 o 
  -2  -5   6        7.70        7.93      1.22 o 
  -1  -5   6       56.51       53.32      2.91 o 
   0  -5   6      943.50      958.72     12.82 o 
   1  -5   6     1916.54     1926.84     17.08 o 
   2  -5   6        5.32        2.39      0.39 o 
   3  -5   6      495.61      516.69      8.87 o 
   4  -5   6      461.35      464.60      7.50 o 
   5  -5   6      161.16      161.77      4.79 o 
   6  -5   6      393.54      384.15      8.59 o 
   7  -5   6      567.28      579.48     13.80 o 
   8  -5   6      266.88      277.74      8.14 o 
   9  -5   6        0.43        0.81      1.15 o 
  -6  -4   6      101.33      110.31      7.82 o 
  -5  -4   6       23.71       23.90      3.31 o 
  -4  -4   6       73.62       65.35      4.46 o 
  -3  -4   6      138.64      124.59      4.71 o 
  -2  -4   6     1533.10     1578.93     13.04 o 
  -1  -4   6     1597.42     1680.37     15.11 o 
   0  -4   6     4058.03     4201.84     42.01 o 
   1  -4   6     1168.91     1192.23      8.21 o 
   2  -4   6      615.85      601.19      9.52 o 
   3  -4   6      417.98      431.01      8.08 o 
   4  -4   6     1229.32     1274.39     18.59 o 
   5  -4   6      665.57      647.16      6.53 o 
   6  -4   6        2.78        1.87      0.92 o 
   7  -4   6      351.57      378.71     19.68 o 
   8  -4   6        9.81       11.17      2.29 o 
   9  -4   6      136.14      155.34      8.33 o 
  -7  -3   6       92.05      110.62      8.85 o 
  -6  -3   6      178.84      179.65      6.97 o 
  -5  -3   6      293.43      272.53      5.90 o 
  -4  -3   6       25.85       24.62      2.69 o 
  -3  -3   6       42.30       43.24      1.71 o 
  -2  -3   6      934.27      890.24      9.71 o 
  -1  -3   6      408.83      422.52      4.98 o 
   0  -3   6      221.37      224.08      2.45 o 
   1  -3   6      331.83      310.76      3.18 o 
   2  -3   6     3896.36     3926.85     21.80 o 
   3  -3   6      560.12      552.33     20.39 o 
   4  -3   6       15.11       11.05      2.18 o 
   5  -3   6      188.14      180.21      5.71 o 
   6  -3   6      126.08      126.31      3.56 o 
   7  -3   6        6.78        6.35      1.84 o 
   8  -3   6      171.83      166.17      8.66 o 
   9  -3   6      148.21      138.73     11.06 o 
  -8  -2   6        4.30        4.71      3.04 o 
  -7  -2   6       27.55       24.63      4.37 o 
  -6  -2   6      512.83      502.09      7.96 o 
  -5  -2   6     1247.50     1264.03     15.63 o 
  -4  -2   6       82.65       76.72      3.26 o 
  -3  -2   6      154.89      160.97      2.23 o 
  -2  -2   6      610.84      600.39      4.03 o 
  -1  -2   6      154.21      204.68      4.37 o 
   0  -2   6       28.84       37.59      1.39 o 
   1  -2   6     3164.61     3072.13     15.41 o 
   2  -2   6      919.29      916.29      6.43 o 
   3  -2   6      330.91      357.85      3.94 o 
   4  -2   6        2.72        4.67      0.90 o 
   5  -2   6      347.59      335.49      6.80 o 
   6  -2   6        5.18        7.27      2.54 o 
   7  -2   6        4.06        6.28      1.96 o 
   8  -2   6      129.10      142.78      5.35 o 
   9  -2   6       16.22       16.34      4.82 o 
  -8  -1   6       88.28       75.21     14.14 o 
  -7  -1   6       92.23       86.26      3.69 o 
  -6  -1   6      851.20      853.18     12.69 o 
  -5  -1   6       29.42       25.70      3.07 o 
  -4  -1   6        7.14        7.23      1.29 o 
  -3  -1   6        4.46        4.66      0.74 o 
  -2  -1   6      106.16       87.39      1.72 o 
  -1  -1   6      126.64      121.55      1.46 o 
   0  -1   6      120.47      149.87      1.52 o 
   1  -1   6      646.13      633.96      4.42 o 
   2  -1   6       73.86       79.66      1.47 o 
   3  -1   6      138.83      129.05      2.70 o 
   4  -1   6      992.54     1007.62     13.32 o 
   5  -1   6     1336.95     1330.02     35.76 o 
   6  -1   6       28.01       33.00      4.98 o 
   7  -1   6       88.79       80.44      3.29 o 
   8  -1   6       11.10       10.28      2.04 o 
  -9   0   6       45.24       39.77      4.73 o 
  -8   0   6       37.33       32.40      2.87 o 
  -7   0   6      145.75      150.97      6.00 o 
  -6   0   6      359.23      362.31      8.75 o 
  -5   0   6       98.23       92.79      3.90 o 
  -4   0   6        1.18        2.11      0.90 o 
  -3   0   6     4694.66     4824.79     37.50 o 
  -2   0   6     1663.90     1609.66      8.95 o 
  -1   0   6      171.63      155.93      1.61 o 
   0   0   6       70.05       94.99      1.23 o 
   1   0   6      655.47      582.67      3.96 o 
   2   0   6       15.29        9.74      1.45 o 
   3   0   6       49.86       40.84      2.11 o 
   4   0   6     2043.70     2045.96     50.77 o 
   5   0   6      310.72      288.52      6.19 o 
   6   0   6       40.39       39.12      5.55 o 
   7   0   6        2.21        5.93      1.60 o 
   8   0   6      677.28      768.36     26.57 o 
  -9   1   6       62.76       55.40      6.57 o 
  -8   1   6        1.47        1.53      0.84 o 
  -7   1   6        1.68        3.95      1.17 o 
  -6   1   6       95.03       99.94      4.18 o 
  -5   1   6      320.06      311.27      6.80 o 
  -4   1   6      378.69      393.70      5.52 o 
  -3   1   6     2390.60     2346.56     14.26 o 
  -2   1   6      336.62      371.73      3.82 o 
  -1   1   6     1913.22     1933.50     10.37 o 
   0   1   6      256.81      252.02      3.73 o 
   1   1   6     3947.01     4034.22     46.73 o 
   2   1   6     1854.33     1846.56     20.73 o 
   3   1   6       63.54       75.87      2.45 o 
   4   1   6        1.63        3.03      1.27 o 
   5   1   6      392.11      401.82      6.28 o 
   6   1   6      477.76      469.60     12.68 o 
   7   1   6      164.37      155.71      9.37 o 
  -9   2   6       46.41       44.11      3.84 o 
  -8   2   6      122.97      144.48      6.53 o 
  -7   2   6       32.90       35.96      3.35 o 
  -6   2   6      556.04      577.97      7.60 o 
  -5   2   6      491.15      471.44      4.91 o 
  -4   2   6        4.54        7.45      1.56 o 
  -3   2   6       10.96       11.42      1.44 o 
  -2   2   6      838.86      799.19     10.44 o 
  -1   2   6     5317.12     5312.83     27.54 o 
   0   2   6     2494.75     2584.13     15.45 o 
   1   2   6     1357.95     1377.92      9.05 o 
   2   2   6      954.81      957.96     18.55 o 
   3   2   6       87.45       94.19      7.22 o 
   4   2   6        2.83        2.67      0.83 o 
   5   2   6      282.87      286.57      7.10 o 
   6   2   6       14.68       10.68      2.18 o 
   7   2   6       17.19       17.76      2.89 o 
  -9   3   6      354.15      350.95     12.27 o 
  -8   3   6      502.85      508.98     17.67 o 
  -7   3   6      239.48      245.01      5.78 o 
  -6   3   6      117.81      124.31      5.43 o 
  -5   3   6      802.58      830.24     11.36 o 
  -4   3   6      281.47      271.15      6.37 o 
  -3   3   6      304.84      267.50      3.60 o 
  -2   3   6     1931.76     2005.23     14.95 o 
  -1   3   6      615.56      667.46      5.13 o 
   0   3   6       48.53       42.46      2.24 o 
   1   3   6      279.75      256.18      4.92 o 
   2   3   6     2101.32     2114.91     26.38 o 
   3   3   6      676.58      678.75     11.62 o 
   4   3   6       85.95       79.39     10.81 o 
   5   3   6       16.63       17.59      2.69 o 
   6   3   6       27.50       30.07      4.06 o 
  -9   4   6      374.03      376.27     11.76 o 
  -8   4   6        4.19        5.65      0.88 o 
  -7   4   6       99.20      100.99      4.68 o 
  -6   4   6       20.31       22.16      2.00 o 
  -5   4   6     2147.69     2260.38     31.08 o 
  -4   4   6      180.05      188.50      3.49 o 
  -3   4   6       87.50       82.23      2.87 o 
  -2   4   6       76.51       77.22      4.63 o 
  -1   4   6       27.95       25.76      1.04 o 
   0   4   6      145.22      149.30      3.20 o 
   1   4   6      477.37      532.86      8.60 o 
   2   4   6      545.46      504.92      7.16 o 
   3   4   6        7.93        9.95      1.82 o 
   4   4   6        5.35        8.51      2.89 o 
   5   4   6       94.27      103.75      8.27 o 
  -9   5   6       31.87       28.45      3.69 o 
  -8   5   6        8.08        5.37      1.76 o 
  -7   5   6        7.00        6.09      1.42 o 
  -6   5   6     1013.20     1036.68     21.63 o 
  -5   5   6      168.59      164.08      4.31 o 
  -4   5   6      155.22      139.11      9.61 o 
  -3   5   6       19.72       26.68      3.85 o 
  -2   5   6      198.45      190.97      6.64 o 
  -1   5   6       29.72       30.51      5.78 o 
   0   5   6       54.92       47.93      2.89 o 
   1   5   6      258.99      274.34      4.47 o 
   2   5   6      168.98      168.88      5.98 o 
   3   5   6      136.73      125.50      7.48 o 
   4   5   6       45.16       50.26      4.10 o 
   5   5   6      255.69      261.08     13.60 o 
  -9   6   6      149.20      163.93     14.82 o 
  -8   6   6       91.36       89.94      3.87 o 
  -7   6   6       35.27       36.72      5.37 o 
  -6   6   6       44.15       48.39      7.15 o 
  -5   6   6      233.22      246.76      8.09 o 
  -4   6   6      105.72      103.77      6.85 o 
  -3   6   6       65.74       67.43      3.98 o 
  -2   6   6      831.83      892.30     20.89 o 
  -1   6   6      190.25      195.91      5.13 o 
   0   6   6        1.89        3.49      4.02 o 
   1   6   6        0.93        1.91      1.30 o 
   2   6   6      122.81      134.13      8.56 o 
   3   6   6        1.46        3.23      1.56 o 
   4   6   6      120.35      101.22     12.48 o 
  -8   7   6      101.18       86.10      4.02 o 
  -7   7   6        1.40        2.49      1.12 o 
  -6   7   6       19.86       21.67      4.28 o 
  -5   7   6      193.57      198.80      4.63 o 
  -4   7   6       20.21       25.88      5.08 o 
  -3   7   6      629.19      648.90     22.58 o 
  -2   7   6       13.30       14.99      3.27 o 
  -1   7   6      504.46      491.49     12.42 o 
   0   7   6      156.28      143.40      7.96 o 
   1   7   6      402.94      412.11     11.90 o 
   2   7   6      239.23      251.04     12.95 o 
  -7   8   6       72.23       67.17      4.86 o 
  -6   8   6       83.24       95.84      3.18 o 
  -5   8   6       64.68       70.57     10.02 o 
  -4   8   6      116.77      116.79      7.37 o 
  -3   8   6        5.83        1.49      1.65 o 
  -2   8   6       58.61       62.63     10.39 o 
  -1   8   6      386.61      406.49     12.24 o 
   0   8   6       63.95       67.29      7.53 o 
   1   8   6      135.02      139.88      7.47 o 
  -6   9   6       14.99       18.16      4.40 o 
  -5   9   6        6.28        3.32      1.90 o 
  -4   9   6       72.03       76.05     10.95 o 
  -3   9   6        3.94        3.48      1.39 o 
  -2   9   6      153.31      134.45     10.26 o 
   3 -10   7       33.17       47.78      5.63 o 
   4 -10   7        3.38        5.47      2.06 o 
   5 -10   7        3.25        4.78      3.02 o 
   2  -9   7        2.77        2.01      1.28 o 
   3  -9   7      121.21      113.97      6.65 o 
   4  -9   7       16.79       18.07      4.17 o 
   5  -9   7       62.98       72.69      9.67 o 
   6  -9   7      173.48      168.35      9.42 o 
   7  -9   7        8.23        5.31      1.96 o 
  -2  -8   7       84.95       75.99      3.09 o 
  -1  -8   7       59.26       60.41      6.08 o 
   0  -8   7        1.23        2.41      0.79 o 
   1  -8   7      104.01       92.72      4.24 o 
   2  -8   7       18.85       19.10      3.57 o 
   3  -8   7      185.04      193.37     21.12 o 
   4  -8   7       88.95       87.60      3.54 o 
   5  -8   7        3.57        3.09      2.37 o 
   6  -8   7       30.56       27.23      4.55 o 
   7  -8   7       77.02       72.32      4.13 o 
   8  -8   7       61.12       51.95      5.04 o 
  -4  -7   7      115.38      110.41      4.02 o 
  -3  -7   7        7.33        6.63      2.26 o 
  -2  -7   7       35.53       36.14      6.22 o 
  -1  -7   7       90.42       89.06      3.12 o 
   0  -7   7      514.01      503.64      8.39 o 
   1  -7   7      389.25      347.30      5.33 o 
   2  -7   7       75.11       82.71      5.16 o 
   3  -7   7      287.80      279.98      5.55 o 
   4  -7   7       31.94       34.12      5.89 o 
   5  -7   7       72.56       68.67      7.86 o 
   6  -7   7      269.90      269.80      6.41 o 
   7  -7   7      429.93      440.09     13.07 o 
   8  -7   7       27.89       23.98      5.28 o 
  -5  -6   7       27.46       21.64      4.01 o 
  -4  -6   7      210.52      228.87      7.36 o 
  -3  -6   7      292.68      309.81     19.82 o 
  -2  -6   7      396.93      398.59      6.86 o 
  -1  -6   7      273.41      262.30      4.83 o 
   0  -6   7      305.46      306.34     10.04 o 
   1  -6   7      515.78      523.74      7.51 o 
   2  -6   7      172.99      154.43      3.19 o 
   3  -6   7        9.17        7.19      2.81 o 
   4  -6   7     2239.41     2368.86     20.04 o 
   5  -6   7      572.88      555.85      9.99 o 
   6  -6   7      224.52      213.00      7.09 o 
   7  -6   7       63.16       60.89      4.86 o 
   8  -6   7       91.04       78.03      6.52 o 
   9  -6   7       24.79       20.67      4.33 o 
  -6  -5   7       28.47       25.69      6.51 o 
  -5  -5   7        0.16        2.59      1.12 o 
  -4  -5   7      641.29      656.41     14.88 o 
  -3  -5   7     1165.67     1259.98     28.71 o 
  -2  -5   7       17.84       23.67      3.53 o 
  -1  -5   7      117.40      119.21      3.03 o 
   0  -5   7        8.09        6.11      1.26 o 
   1  -5   7      147.73      135.72      2.49 o 
   2  -5   7      294.22      297.17      4.97 o 
   3  -5   7     3022.70     3223.94     36.51 o 
   4  -5   7      303.22      299.76      7.49 o 
   5  -5   7       39.55       47.73      4.43 o 
   6  -5   7        1.50        3.07      2.17 o 
   7  -5   7      625.17      625.07     15.52 o 
   8  -5   7      149.93      154.05      8.99 o 
   9  -5   7       14.96       13.86      4.10 o 
  -6  -4   7       37.03       36.90      8.09 o 
  -5  -4   7       90.71       93.29      6.11 o 
  -4  -4   7      971.53      959.75     18.55 o 
  -3  -4   7       27.50       28.88      3.18 o 
  -2  -4   7       15.32       13.33      1.95 o 
  -1  -4   7      957.44      982.18      9.43 o 
   0  -4   7     3301.03     3544.98     33.65 o 
   1  -4   7      232.72      218.52      2.82 o 
   2  -4   7       51.64       38.48      0.67 o 
   3  -4   7       99.49       88.20      3.06 o 
   4  -4   7       15.98       21.53      2.86 o 
   5  -4   7       69.73       69.76      2.91 o 
   6  -4   7      434.00      428.66      8.00 o 
   7  -4   7      508.04      529.21     12.82 o 
   8  -4   7       10.46        9.11      4.55 o 
   9  -4   7       16.05       11.94      3.38 o 
  -7  -3   7      206.56      188.15     11.73 o 
  -6  -3   7      133.67      114.19      6.60 o 
  -5  -3   7       86.92       84.31      3.54 o 
  -4  -3   7      126.61      127.84      3.60 o 
  -3  -3   7       38.67       38.60      1.45 o 
  -2  -3   7      967.41      976.90      9.17 o 
  -1  -3   7     1881.46     1916.50     12.36 o 
   0  -3   7       75.58       53.17      2.00 o 
   1  -3   7      401.58      427.65      3.81 o 
   2  -3   7      800.14      800.25      5.50 o 
   3  -3   7      363.16      349.84      4.63 o 
   4  -3   7      148.26      155.91      3.86 o 
   5  -3   7        3.70        3.98      1.15 o 
   6  -3   7       48.77       54.62      2.37 o 
   7  -3   7        6.49        4.18      1.43 o 
   8  -3   7      142.79      138.40      5.70 o 
   9  -3   7        0.60        1.42      1.66 o 
  -8  -2   7      243.82      229.24     19.55 o 
  -7  -2   7       46.11       43.87      8.42 o 
  -6  -2   7       41.76       39.29      3.24 o 
  -5  -2   7        2.84        3.48      1.00 o 
  -4  -2   7      618.77      622.11      6.53 o 
  -3  -2   7      245.35      245.83      3.19 o 
  -2  -2   7        2.41        1.42      1.31 o 
  -1  -2   7      513.93      475.23      7.52 o 
   0  -2   7      692.58      719.54      3.93 o 
   1  -2   7      717.39      655.13      4.31 o 
   2  -2   7     1229.88     1338.47      8.31 o 
   3  -2   7     1993.08     2128.48     17.21 o 
   4  -2   7      642.33      646.61      8.19 o 
   5  -2   7        9.18        4.91      2.18 o 
   6  -2   7      163.49      147.76      3.88 o 
   7  -2   7       24.45       28.96      3.64 o 
   8  -2   7      152.41      147.36      4.43 o 
  -8  -1   7       27.11       23.23      4.61 o 
  -7  -1   7       10.10        5.34      2.38 o 
  -6  -1   7      885.85      904.93     14.06 o 
  -5  -1   7        3.27        4.40      1.10 o 
  -4  -1   7       52.21       50.75      1.61 o 
  -3  -1   7      436.18      411.19      4.82 o 
  -2  -1   7      493.52      444.54      6.85 o 
  -1  -1   7        7.12        5.86      0.52 o 
   0  -1   7        4.40       14.31      1.10 o 
   1  -1   7     5000.06     5052.27     29.71 o 
   2  -1   7        2.45        1.61      0.55 o 
   3  -1   7       21.83       23.81      1.57 o 
   4  -1   7      201.70      192.77      3.56 o 
   5  -1   7     1367.61     1394.55     13.89 o 
   6  -1   7      197.31      197.35      5.44 o 
   7  -1   7      729.17      769.71     14.01 o 
   8  -1   7        8.68       11.45      1.58 o 
  -8   0   7        0.99        1.42      1.22 o 
  -7   0   7      343.46      344.80     11.88 o 
  -6   0   7      472.39      473.92      7.50 o 
  -5   0   7       60.63       67.16      2.59 o 
  -4   0   7      300.80      274.12      3.61 o 
  -3   0   7     1504.38     1578.17      9.93 o 
  -2   0   7      168.41      134.62      1.93 o 
  -1   0   7      444.10      473.51      4.56 o 
   0   0   7     4294.06     4363.35     22.56 o 
   1   0   7        1.43        0.58      0.75 o 
   2   0   7      107.06      111.03      2.79 o 
   3   0   7       75.59       84.96      2.80 o 
   4   0   7     2932.88     2991.05     29.84 o 
   5   0   7      354.39      342.03      7.76 o 
   6   0   7       26.55       29.23      2.68 o 
   7   0   7       58.15       54.59      3.59 o 
   8   0   7      230.07      241.88      7.91 o 
  -9   1   7        2.53        6.99      2.07 o 
  -8   1   7        0.83        1.82      1.97 o 
  -7   1   7      333.79      348.34     12.08 o 
  -6   1   7       37.41       39.27      4.28 o 
  -5   1   7      181.88      179.53      4.64 o 
  -4   1   7      419.00      411.81      5.93 o 
  -3   1   7     7654.81     7494.00     50.89 o 
  -2   1   7     6408.12     6760.42     47.97 o 
  -1   1   7       84.65       67.52      1.63 o 
   0   1   7       89.34       86.77     21.26 o 
   1   1   7     3160.63     3124.36     37.87 o 
   2   1   7        6.42        4.18      1.00 o 
   3   1   7      196.89      193.12     10.80 o 
   4   1   7      961.18      964.54     10.99 o 
   5   1   7       28.34       32.23      3.09 o 
   6   1   7        7.21        4.10      1.39 o 
   7   1   7      156.42      152.24      4.84 o 
  -9   2   7        0.62        1.30      0.81 o 
  -8   2   7        3.36        2.39      1.05 o 
  -7   2   7       80.11       93.22      5.62 o 
  -6   2   7      219.13      223.87      5.39 o 
  -5   2   7      235.99      220.95      7.42 o 
  -4   2   7     2291.31     2337.33     24.33 o 
  -3   2   7        8.70       16.02      1.43 o 
  -2   2   7      432.15      459.55      4.94 o 
  -1   2   7     2037.66     2144.99     20.59 o 
   0   2   7     2107.98     2108.85     15.30 o 
   1   2   7      668.09      654.05      8.49 o 
   2   2   7      400.29      426.90      6.67 o 
   3   2   7      738.82      745.61     10.06 o 
   4   2   7      266.38      252.02      5.24 o 
   5   2   7      128.56      119.89     10.13 o 
   6   2   7       41.84       33.48      3.97 o 
   7   2   7      284.77      283.94     13.91 o 
  -9   3   7       89.11       84.58      7.01 o 
  -8   3   7      167.13      159.61      7.52 o 
  -7   3   7      302.71      313.40      6.73 o 
  -6   3   7      234.88      221.44      5.43 o 
  -5   3   7       11.50       16.16      2.26 o 
  -4   3   7      219.66      224.26      4.90 o 
  -3   3   7      173.56      174.33      2.62 o 
  -2   3   7      169.20      161.04      2.28 o 
  -1   3   7     1249.28     1273.45      9.32 o 
   0   3   7     1178.12     1193.17     16.05 o 
   1   3   7      108.35      116.79      4.45 o 
   2   3   7      413.43      409.30      9.80 o 
   3   3   7        0.81        3.44      1.20 o 
   4   3   7       73.09       68.52      3.38 o 
   5   3   7       20.06       23.22      2.99 o 
   6   3   7        2.97        2.04      1.42 o 
  -9   4   7      101.86       87.65      4.57 o 
  -8   4   7      125.52      123.41      8.11 o 
  -7   4   7      271.50      274.77     10.29 o 
  -6   4   7       29.51       27.86      2.92 o 
  -5   4   7      305.33      295.94      6.31 o 
  -4   4   7       96.55       86.39      2.24 o 
  -3   4   7      385.97      399.04      6.47 o 
  -2   4   7      106.29      105.02      2.75 o 
  -1   4   7       36.14       41.25      2.31 o 
   0   4   7        0.23        1.32      0.54 o 
   1   4   7      235.75      234.97      6.58 o 
   2   4   7       92.11       81.34      4.59 o 
   3   4   7      296.43      321.93      5.84 o 
   4   4   7      221.66      224.56      8.89 o 
   5   4   7       30.65       27.09      3.72 o 
  -9   5   7       12.04        7.34      2.12 o 
  -8   5   7       10.23        9.52      2.03 o 
  -7   5   7       12.35       18.99      5.51 o 
  -6   5   7      416.55      430.80      7.45 o 
  -5   5   7      129.04      124.32      2.74 o 
  -4   5   7      333.97      331.98      9.27 o 
  -3   5   7      232.96      211.14      7.84 o 
  -2   5   7      705.36      705.63     10.71 o 
  -1   5   7        5.29        6.29      1.89 o 
   0   5   7      108.63       95.55      3.71 o 
   1   5   7      608.24      642.87      9.88 o 
   2   5   7        0.70        1.11      0.73 o 
   3   5   7      114.00      114.37      9.04 o 
   4   5   7       31.41       28.32      3.40 o 
  -8   6   7       39.16       29.49      2.46 o 
  -7   6   7       32.94       31.86      4.70 o 
  -6   6   7      720.09      736.23     16.85 o 
  -5   6   7       13.57       14.85      2.81 o 
  -4   6   7        2.88        3.14      4.05 o 
  -3   6   7      269.92      260.90      8.76 o 
  -2   6   7      873.71      847.58     26.94 o 
  -1   6   7       14.40       24.06      4.08 o 
   0   6   7      314.44      314.30      9.22 o 
   1   6   7      274.48      272.59     14.15 o 
   2   6   7      118.75      113.72      5.03 o 
   3   6   7        3.01        4.83      1.33 o 
  -8   7   7       12.47       12.72      2.76 o 
  -7   7   7       54.77       54.03      7.20 o 
  -6   7   7       10.42        8.19      2.86 o 
  -5   7   7       77.98       64.04      4.26 o 
  -4   7   7      117.31      113.53      4.59 o 
  -3   7   7      997.01     1044.03     34.21 o 
  -2   7   7       26.75       26.98      6.41 o 
  -1   7   7        1.51        1.82      1.73 o 
   0   7   7        2.84        4.38      2.23 o 
   1   7   7      276.95      271.02     12.42 o 
   2   7   7       38.97       31.26      8.20 o 
  -7   8   7        0.82        3.01      2.27 o 
  -6   8   7       43.47       45.37      5.94 o 
  -5   8   7       57.97       49.06      9.34 o 
  -4   8   7       69.14       76.92      3.15 o 
  -3   8   7      156.99      159.79      6.18 o 
  -2   8   7       16.94       15.61      3.67 o 
  -1   8   7       32.93       26.17      4.45 o 
   0   8   7      131.63      142.68     11.62 o 
  -5   9   7        0.30        0.78      1.15 o 
  -4   9   7        7.97        4.66      3.18 o 
  -3   9   7       64.74       63.97      6.64 o 
   3 -10   8        5.05        9.72      4.74 o 
   4 -10   8        0.43        0.52      0.60 o 
   5 -10   8       49.50       37.21     10.17 o 
   2  -9   8      221.80      242.18     10.00 o 
   3  -9   8       57.47       52.65     10.02 o 
   4  -9   8        0.19        0.80      1.43 o 
   6  -9   8      155.57      141.38      8.92 o 
   7  -9   8        0.61        2.11      1.59 o 
  -2  -8   8       11.68       11.15      3.34 o 
  -1  -8   8      162.86      167.13     10.82 o 
   0  -8   8      175.46      175.28      8.15 o 
   1  -8   8       78.32       63.62      6.67 o 
   2  -8   8        2.27        1.43      1.10 o 
   3  -8   8       98.18       97.55     15.82 o 
   4  -8   8      162.05      140.68      3.74 o 
   5  -8   8      107.51      108.24     14.20 o 
   6  -8   8       11.74       11.63      2.21 o 
   7  -8   8        5.81        4.69      1.61 o 
   8  -8   8        6.24        7.67      1.79 o 
  -4  -7   8       29.71       27.37      5.83 o 
  -3  -7   8      106.90      103.94      7.01 o 
  -2  -7   8      179.10      184.85     34.20 o 
  -1  -7   8        5.10        5.50      1.83 o 
   0  -7   8      100.50       92.20      4.67 o 
   1  -7   8      348.37      329.99      6.67 o 
   2  -7   8     1431.70     1453.39     17.88 o 
   3  -7   8      592.60      573.73     13.63 o 
   4  -7   8       10.26       10.32      1.56 o 
   5  -7   8       53.45       59.02      9.38 o 
   6  -7   8        0.97        1.42      1.17 o 
   7  -7   8      111.91      109.78      5.93 o 
   8  -7   8      185.93      182.98     15.34 o 
  -5  -6   8      168.97      178.70     14.97 o 
  -4  -6   8       53.17       47.71      4.93 o 
  -3  -6   8       90.47       77.64      7.35 o 
  -2  -6   8       69.82       61.30      3.47 o 
  -1  -6   8        1.99        6.38      2.31 o 
   0  -6   8     1329.75     1310.33     15.40 o 
   1  -6   8      161.52      162.00      4.20 o 
   2  -6   8       56.09       64.40      2.18 o 
   3  -6   8      151.13      154.54      4.71 o 
   4  -6   8      316.22      306.74      6.23 o 
   5  -6   8      231.38      229.33      6.33 o 
   6  -6   8     1125.19     1141.78     19.96 o 
   7  -6   8      295.22      296.92     12.26 o 
   8  -6   8        1.05        1.83      1.39 o 
  -6  -5   8       39.55       37.21      5.07 o 
  -5  -5   8      116.43      113.02      5.28 o 
  -4  -5   8       62.38       55.48      5.80 o 
  -3  -5   8       64.34       61.32      3.65 o 
  -2  -5   8      698.93      720.76     12.16 o 
  -1  -5   8     2082.48     2240.52     17.59 o 
   0  -5   8       22.95       20.15      1.06 o 
   1  -5   8        5.59        4.87      0.76 o 
   2  -5   8        3.29        3.99      1.47 o 
   3  -5   8      846.13      845.67     11.88 o 
   4  -5   8       11.44       13.51      4.05 o 
   5  -5   8      365.87      383.04      8.07 o 
   6  -5   8      276.16      288.59      7.88 o 
   7  -5   8      122.90      115.68      8.59 o 
   8  -5   8       43.76       41.04      8.08 o 
   9  -5   8      175.27      190.60      8.03 o 
  -6  -4   8        6.39        4.40      0.74 o 
  -5  -4   8      182.11      187.60      4.75 o 
  -4  -4   8     1545.39     1635.76     30.21 o 
  -3  -4   8       70.14       74.96      2.80 o 
  -2  -4   8      733.53      742.60      7.84 o 
  -1  -4   8      255.93      246.24      4.49 o 
   0  -4   8      886.03      865.02      9.95 o 
   1  -4   8       97.94      100.01      2.10 o 
   2  -4   8     1059.31     1077.39      9.82 o 
   3  -4   8     1403.24     1400.32     19.71 o 
   4  -4   8       42.44       44.84      3.15 o 
   5  -4   8      209.48      206.57      7.34 o 
   6  -4   8       55.39       64.81      9.35 o 
   7  -4   8      442.46      445.93     17.41 o 
   8  -4   8        8.20        9.44      2.11 o 
   9  -4   8      137.12      117.12      6.58 o 
  -7  -3   8      103.97       83.84     10.32 o 
  -6  -3   8        6.87        8.68      3.50 o 
  -5  -3   8      302.37      289.47     10.02 o 
  -4  -3   8      173.85      164.31      3.99 o 
  -3  -3   8       44.85       40.34      1.90 o 
  -2  -3   8       42.55       54.42      3.20 o 
  -1  -3   8      916.76      949.52     17.62 o 
   0  -3   8     2209.84     2241.41     13.02 o 
   1  -3   8      292.67      304.68      2.97 o 
   2  -3   8      201.30      166.26      4.88 o 
   3  -3   8      187.61      194.81      3.10 o 
   4  -3   8      123.00      126.17      2.69 o 
   5  -3   8        5.26        2.90      1.42 o 
   6  -3   8      737.25      787.04     12.98 o 
   7  -3   8       13.74       13.35      2.34 o 
   8  -3   8       32.09       32.19      9.12 o 
  -8  -2   8      117.62      116.06      7.18 o 
  -7  -2   8      126.85      134.38     10.02 o 
  -6  -2   8       23.39       22.22      5.79 o 
  -5  -2   8      172.50      164.35      8.65 o 
  -4  -2   8       33.81       33.31      2.16 o 
  -3  -2   8       39.28       40.56      3.79 o 
  -2  -2   8      692.29      694.82     21.58 o 
  -1  -2   8     1019.93      973.32     15.05 o 
   0  -2   8        2.52        1.96      0.36 o 
   1  -2   8      214.40      209.73      2.39 o 
   2  -2   8       14.45       16.72      1.57 o 
   3  -2   8      337.93      311.44      5.46 o 
   4  -2   8      923.51      898.44     25.64 o 
   5  -2   8      490.60      468.59      6.27 o 
   6  -2   8      225.76      226.30      5.61 o 
   7  -2   8       90.34       79.35      2.98 o 
   8  -2   8       35.64       34.85      8.79 o 
  -8  -1   8      318.30      314.91     17.54 o 
  -7  -1   8        9.99       11.98      4.49 o 
  -6  -1   8       69.20       71.28      9.87 o 
  -5  -1   8        5.77       10.94      1.49 o 
  -4  -1   8      741.06      762.13     10.20 o 
  -3  -1   8      373.02      357.12      5.57 o 
  -2  -1   8      161.84      180.59      4.57 o 
  -1  -1   8      339.07      350.59      4.69 o 
   0  -1   8        4.64       13.89      1.02 o 
   1  -1   8     2352.34     2369.86     26.65 o 
   2  -1   8     1035.59      962.64      7.42 o 
   3  -1   8     1578.55     1635.96     13.29 o 
   4  -1   8      365.28      357.68      8.58 o 
   5  -1   8       37.19       40.36      3.90 o 
   6  -1   8      106.20      115.35     12.74 o 
   7  -1   8      335.21      351.74     13.28 o 
   8  -1   8       83.44       69.97      5.30 o 
  -8   0   8        8.53        6.11      2.97 o 
  -7   0   8      379.50      391.54      7.80 o 
  -6   0   8      422.13      412.94      9.84 o 
  -5   0   8      281.69      290.16      8.61 o 
  -4   0   8      375.72      377.99      8.76 o 
  -3   0   8      439.63      437.54      5.46 o 
  -2   0   8       23.73       22.04      1.58 o 
  -1   0   8      877.48      852.62      5.82 o 
   0   0   8     3663.18     3567.12     22.62 o 
   1   0   8      437.66      438.20      5.60 o 
   2   0   8     1715.32     1663.08     14.63 o 
   3   0   8       32.36       46.43      3.83 o 
   4   0   8     1173.84     1158.57     15.02 o 
   5   0   8       55.91       55.56      3.22 o 
   6   0   8      355.25      389.18      8.96 o 
   7   0   8      151.62      138.78      8.34 o 
   8   0   8        1.10        1.73      0.98 o 
  -9   1   8        5.19        3.60      2.65 o 
  -8   1   8      153.60      153.16      7.32 o 
  -7   1   8      444.54      429.40      9.07 o 
  -6   1   8       30.73       29.50      3.74 o 
  -5   1   8      478.77      490.82      7.08 o 
  -4   1   8     1163.46     1195.24     13.93 o 
  -3   1   8     5358.40     5248.60     46.81 o 
  -2   1   8      277.61      273.27      3.43 o 
  -1   1   8     2251.77     2198.76     16.91 o 
   0   1   8     2478.64     2797.49     32.92 o 
   1   1   8       98.32       87.21      5.36 o 
   2   1   8      148.76      147.41      3.36 o 
   3   1   8     1850.21     1914.23     30.95 o 
   4   1   8      440.20      385.16     10.65 o 
   5   1   8       66.84       60.29      4.65 o 
   6   1   8      471.57      485.41     15.58 o 
   7   1   8       69.18       71.04      3.71 o 
  -9   2   8       43.39       37.13      6.66 o 
  -8   2   8      219.84      221.07      6.04 o 
  -7   2   8        0.29        3.16      1.28 o 
  -6   2   8       45.33       49.99      5.64 o 
  -5   2   8        2.14        1.53      1.66 o 
  -4   2   8     1841.05     1834.03     23.21 o 
  -3   2   8       22.56       21.19      2.39 o 
  -2   2   8      961.77     1016.93     10.46 o 
  -1   2   8      681.95      753.69      8.27 o 
   0   2   8     3261.24     3404.10     40.55 o 
   1   2   8      137.35      163.86      3.46 o 
   2   2   8       59.17       57.23      2.54 o 
   3   2   8      681.79      654.24     12.85 o 
   4   2   8      305.01      281.44      6.61 o 
   5   2   8        2.69        3.87      1.39 o 
   6   2   8       22.25       19.07      2.68 o 
  -9   3   8       19.02       15.24      2.92 o 
  -8   3   8       24.29       18.40      2.34 o 
  -7   3   8      289.03      315.23     13.47 o 
  -6   3   8       78.61       82.47      5.72 o 
  -5   3   8       22.28       25.32      2.64 o 
  -4   3   8     1590.36     1664.44     17.70 o 
  -3   3   8       34.89       31.06      1.87 o 
  -2   3   8       19.29       24.63      2.13 o 
  -1   3   8       28.89       21.62      3.20 o 
   0   3   8      601.09      555.01      6.29 o 
   1   3   8        9.44       10.26      1.47 o 
   2   3   8      266.65      278.72      6.51 o 
   3   3   8       20.57       17.91      1.95 o 
   4   3   8       44.63       46.10      4.23 o 
   5   3   8        5.25        4.68      1.50 o 
   6   3   8      106.93      113.69      7.46 o 
  -9   4   8       37.54       32.08      3.65 o 
  -8   4   8      314.54      330.40     12.16 o 
  -7   4   8      124.31      123.47      3.46 o 
  -6   4   8        9.69       12.73      2.25 o 
  -5   4   8       61.30       58.92      2.12 o 
  -4   4   8       60.66       61.51      5.59 o 
  -3   4   8       97.91       87.84      2.85 o 
  -2   4   8        7.30        6.84      0.76 o 
  -1   4   8      826.11      862.90      8.29 o 
   0   4   8      691.59      698.92     14.02 o 
   1   4   8       96.61       95.49      3.67 o 
   2   4   8       96.23       90.15      6.81 o 
   3   4   8      407.19      411.04      8.17 o 
   4   4   8       23.82       23.73      4.05 o 
   5   4   8       40.06       34.95      3.42 o 
  -9   5   8        2.52        3.66      2.18 o 
  -8   5   8      119.72      114.22      5.42 o 
  -7   5   8       22.53       17.60      3.32 o 
  -6   5   8      364.85      352.64     11.54 o 
  -5   5   8       17.70       25.18      4.26 o 
  -4   5   8       28.34       33.99      2.05 o 
  -3   5   8      108.93       98.54     14.81 o 
  -2   5   8      143.55      130.26      4.64 o 
  -1   5   8       40.80       36.49      3.97 o 
   0   5   8      322.75      321.80     10.16 o 
   1   5   8      810.40      832.10     15.88 o 
   2   5   8       70.56       66.75      4.48 o 
   3   5   8      246.68      249.60      7.07 o 
   4   5   8       42.19       39.36      6.82 o 
  -8   6   8       16.99       15.52      4.40 o 
  -7   6   8      127.67      114.14      7.39 o 
  -6   6   8      148.69      159.65      9.97 o 
  -5   6   8      228.68      216.63      7.83 o 
  -4   6   8      685.44      712.29     14.76 o 
  -3   6   8       49.37       47.07      7.04 o 
  -2   6   8       20.83       26.37      4.19 o 
  -1   6   8       79.91       78.75      5.70 o 
   0   6   8      356.88      364.87     11.28 o 
   1   6   8        4.03        4.68      2.65 o 
   2   6   8       83.49       82.71      5.46 o 
   3   6   8       27.77       18.76      4.04 o 
  -8   7   8       76.61       64.43      3.45 o 
  -7   7   8      235.83      250.94      8.67 o 
  -6   7   8        9.02        7.87      3.04 o 
  -5   7   8       24.81       28.39      8.40 o 
  -4   7   8       10.39        6.35      2.40 o 
  -3   7   8      548.64      545.44     38.34 o 
  -2   7   8       32.41       30.82      4.31 o 
  -1   7   8      501.49      521.87     23.45 o 
   0   7   8      229.24      241.68      8.01 o 
   1   7   8       92.26       88.22     13.05 o 
  -6   8   8       44.97       41.48      6.87 o 
  -5   8   8        5.26        5.52      1.67 o 
  -4   8   8      281.51      277.69     14.28 o 
  -3   8   8      311.99      316.00     22.03 o 
  -2   8   8        1.74        1.71      1.65 o 
  -1   8   8        9.22        9.11      2.06 o 
   0   8   8       97.75       95.92      6.22 o 
   4 -10   9       99.84      103.11      4.32 o 
   3  -9   9       20.47       17.57      1.65 o 
   4  -9   9      126.12      129.73      3.54 o 
   5  -9   9       17.09       13.62      2.71 o 
   6  -9   9       63.27       52.96     12.00 o 
  -2  -8   9       50.78       49.79      3.45 o 
  -1  -8   9      108.71      103.73      5.09 o 
   0  -8   9       53.94       48.70      3.22 o 
   1  -8   9      429.91      407.21     22.72 o 
   2  -8   9       34.57       35.03      5.67 o 
   3  -8   9        0.25        1.37      0.85 o 
   4  -8   9       54.77       53.28      2.96 o 
   5  -8   9      349.19      334.55     26.35 o 
   6  -8   9       49.81       40.45      5.59 o 
   7  -8   9       45.80       20.04      4.48 o 
  -3  -7   9       92.25       81.46      3.76 o 
  -2  -7   9      211.36      223.48      6.60 o 
  -1  -7   9        1.35        3.71      0.97 o 
   0  -7   9       15.55       16.41      4.53 o 
   1  -7   9       13.66       14.47      1.63 o 
   2  -7   9      231.58      220.40     10.94 o 
   3  -7   9      134.91      137.45      6.22 o 
   4  -7   9     1679.01     1698.52     28.71 o 
   5  -7   9      585.06      560.60     13.67 o 
   6  -7   9      240.97      246.34     10.67 o 
   7  -7   9       10.24        8.54      2.60 o 
   8  -7   9       13.33       14.32      2.65 o 
  -5  -6   9      169.06      166.02      8.93 o 
  -4  -6   9       30.45       27.52      6.24 o 
  -3  -6   9      330.64      334.02     13.69 o 
  -2  -6   9      305.30      309.70      7.71 o 
  -1  -6   9      167.40      162.82     12.87 o 
   0  -6   9       30.74       33.33      2.42 o 
   1  -6   9      117.42      136.52      6.42 o 
   2  -6   9     1918.72     1932.00     28.84 o 
   3  -6   9       97.40      100.04      7.42 o 
   4  -6   9        3.70        2.83      1.31 o 
   5  -6   9       70.12       76.78      4.18 o 
   6  -6   9      123.93      131.53      6.58 o 
   7  -6   9        7.83       10.20      2.41 o 
   8  -6   9      261.10      270.94     11.57 o 
  -5  -5   9      299.15      304.52      8.22 o 
  -4  -5   9       42.04       38.48      6.61 o 
  -3  -5   9       22.94       25.79      4.17 o 
  -2  -5   9      215.34      214.69      5.64 o 
  -1  -5   9      570.45      575.09     10.90 o 
   0  -5   9       83.87       82.93      2.06 o 
   1  -5   9      767.91      789.93      7.52 o 
   2  -5   9      101.94       94.37      1.75 o 
   3  -5   9       29.32       18.85      6.34 o 
   4  -5   9       22.41       29.05      5.01 o 
   5  -5   9      499.53      500.54      9.60 o 
   6  -5   9      425.85      463.14      9.10 o 
   7  -5   9       50.92       56.88      8.98 o 
   8  -5   9       50.35       59.06      5.79 o 
  -6  -4   9       86.17       89.62     12.57 o 
  -5  -4   9        0.50        3.76      2.67 o 
  -4  -4   9      486.45      488.48     18.88 o 
  -3  -4   9       23.42       32.54      4.99 o 
  -2  -4   9      835.26      837.48     21.57 o 
  -1  -4   9     1120.75     1152.81     19.58 o 
   0  -4   9       15.17       17.65      1.71 o 
   1  -4   9      180.86      174.48      2.18 o 
   2  -4   9      801.62      775.06      8.52 o 
   3  -4   9      571.14      591.37      8.96 o 
   4  -4   9       41.69       44.99      3.94 o 
   5  -4   9      189.14      207.48      7.16 o 
   6  -4   9        5.10        5.39      2.39 o 
   7  -4   9       17.68       14.62      3.07 o 
   8  -4   9        2.46        3.13      1.35 o 
  -7  -3   9       32.71       73.62      4.86 o 
  -6  -3   9       11.44       11.56      2.44 o 
  -5  -3   9      145.82      144.31      7.28 o 
  -4  -3   9       15.15       13.58      1.69 o 
  -3  -3   9      190.02      187.85      5.83 o 
  -2  -3   9       74.54       61.08      5.16 o 
  -1  -3   9      160.30      173.06      5.21 o 
   0  -3   9      192.03      207.35      2.72 o 
   1  -3   9      129.21      113.62      1.66 o 
   2  -3   9     1402.42     1477.07     10.27 o 
   3  -3   9        7.58        5.96      1.28 o 
   4  -3   9       59.53       54.54      2.41 o 
   5  -3   9      183.91      190.85      5.15 o 
   6  -3   9      387.05      358.96      7.16 o 
   7  -3   9        6.94       12.53      2.97 o 
   8  -3   9      485.51      476.01     14.38 o 
  -7  -2   9        2.83        4.84      1.98 o 
  -6  -2   9       74.85       89.94     11.20 o 
  -5  -2   9     1130.93     1242.97     44.43 o 
  -4  -2   9        4.78        5.17      1.27 o 
  -3  -2   9       85.59       87.87      5.35 o 
  -2  -2   9        1.42        2.30      0.75 o 
  -1  -2   9      623.97      577.07     10.50 o 
   0  -2   9      776.41      853.44      5.63 o 
   1  -2   9     2729.60     2846.46     20.31 o 
   2  -2   9      216.89      223.38      3.15 o 
   3  -2   9      192.08      192.56      2.79 o 
   4  -2   9        3.37        2.55      0.96 o 
   5  -2   9      485.68      497.02      7.30 o 
   6  -2   9      146.92      147.08      4.03 o 
   7  -2   9        0.85        2.70      1.15 o 
   8  -2   9       69.93       59.92     14.29 o 
  -8  -1   9       60.88       51.33      7.63 o 
  -7  -1   9        1.26        2.53      1.32 o 
  -6  -1   9      281.16      268.02      8.33 o 
  -5  -1   9        5.81        8.68      1.74 o 
  -4  -1   9      197.21      175.88      7.01 o 
  -3  -1   9      164.30      157.35      4.45 o 
  -2  -1   9     3589.84     3644.94     33.04 o 
  -1  -1   9      363.32      367.09      4.73 o 
   0  -1   9       35.17       40.80      2.52 o 
   1  -1   9      108.46      111.59      2.55 o 
   2  -1   9     3010.61     3026.26     25.78 o 
   3  -1   9     1191.33     1231.92     20.67 o 
   4  -1   9     1024.97     1017.09     12.21 o 
   5  -1   9     1531.11     1510.73     16.74 o 
   6  -1   9        0.94        1.94      0.64 o 
   7  -1   9        8.13        4.05      1.52 o 
   8  -1   9       45.29       40.85      5.05 o 
  -8   0   9       15.36       13.85      3.56 o 
  -7   0   9       41.66       59.09     13.33 o 
  -6   0   9       12.78       11.67      2.14 o 
  -5   0   9     1891.38     1963.02     24.29 o 
  -4   0   9     1045.75     1049.80      9.85 o 
  -3   0   9      135.36      132.52      3.44 o 
  -2   0   9      492.26      495.42      5.66 o 
  -1   0   9      342.84      324.57      3.73 o 
   0   0   9     1915.13     2050.15     14.66 o 
   1   0   9       56.45       50.49      4.73 o 
   2   0   9     1838.80     1738.77     19.40 o 
   3   0   9      115.03      107.48      3.35 o 
   4   0   9      121.23      118.87      4.04 o 
   5   0   9        7.45        8.54      1.49 o 
   6   0   9      679.64      673.07     13.43 o 
   7   0   9      132.74      146.15      4.73 o 
  -8   1   9      158.02      167.01      7.22 o 
  -7   1   9      470.49      439.19      9.06 o 
  -6   1   9      280.47      293.56      6.42 o 
  -5   1   9     1002.11      999.70     10.84 o 
  -4   1   9       19.59       26.01      3.00 o 
  -3   1   9       33.11       39.75      1.77 o 
  -2   1   9       16.41       14.35      1.62 o 
  -1   1   9     2040.97     2099.60     17.08 o 
   0   1   9      347.62      324.05      5.48 o 
   1   1   9      133.94      123.73      2.93 o 
   2   1   9      701.95      729.25      8.12 o 
   3   1   9      520.49      507.04      7.63 o 
   4   1   9      145.23      143.28      4.19 o 
   5   1   9      156.87      152.07      5.53 o 
   6   1   9       85.16       74.17      3.74 o 
   7   1   9        2.63        1.90      0.94 o 
  -9   2   9       30.56       28.48      5.29 o 
  -8   2   9       99.70      100.55      5.06 o 
  -7   2   9      175.20      166.26      5.34 o 
  -6   2   9      156.41      141.93      4.91 o 
  -5   2   9       24.54       26.39      4.06 o 
  -4   2   9      880.05      871.91     10.20 o 
  -3   2   9      404.66      425.33      6.46 o 
  -2   2   9      869.44      925.24     10.73 o 
  -1   2   9      314.72      314.48      5.22 o 
   0   2   9       17.78       17.92      1.72 o 
   1   2   9      648.15      618.77     12.72 o 
   2   2   9      260.56      264.45      5.93 o 
   3   2   9      133.25      129.89      4.36 o 
   4   2   9       18.28       16.05      2.29 o 
   5   2   9      231.42      249.58      9.78 o 
   6   2   9        3.04        4.67      1.78 o 
  -9   3   9      223.30      226.14      8.69 o 
  -8   3   9       59.36       60.30      5.72 o 
  -7   3   9       20.82       16.33      1.95 o 
  -6   3   9       56.21       53.52      2.90 o 
  -5   3   9      257.77      260.14      6.29 o 
  -4   3   9      365.86      372.05      6.69 o 
  -3   3   9       92.86       87.25      2.71 o 
  -2   3   9      456.13      467.60     10.29 o 
  -1   3   9        0.76        2.06      1.21 o 
   0   3   9      250.22      253.71      5.44 o 
   1   3   9       28.40       34.19      4.21 o 
   2   3   9      986.35     1044.95     16.13 o 
   3   3   9       32.13       37.00      4.86 o 
   4   3   9       32.76       35.88      4.75 o 
   5   3   9       15.75       13.13      2.55 o 
  -9   4   9       38.01       29.17      3.20 o 
  -8   4   9       55.83       50.13      5.13 o 
  -7   4   9       77.57       87.02      5.76 o 
  -6   4   9       69.69       62.99      3.21 o 
  -5   4   9      145.53      147.92      4.60 o 
  -4   4   9       42.10       34.10      2.28 o 
  -3   4   9      182.47      146.68      8.52 o 
  -2   4   9      572.71      554.54      8.69 o 
  -1   4   9     1264.31     1278.99     13.74 o 
   0   4   9       28.52       25.31      2.68 o 
   1   4   9      508.59      540.55      6.89 o 
   2   4   9      405.25      407.23      6.49 o 
   3   4   9      235.98      229.54      7.04 o 
   4   4   9        0.76        1.11      0.97 o 
   5   4   9      319.04      349.45     10.29 o 
  -8   5   9      348.35      374.50      9.62 o 
  -7   5   9       18.03       21.26      4.29 o 
  -6   5   9      127.51      134.85      7.08 o 
  -5   5   9      298.21      280.54     19.31 o 
  -4   5   9      980.47     1004.67     23.18 o 
  -3   5   9        1.63        0.42      3.67 o 
  -2   5   9       87.36       92.05      9.66 o 
  -1   5   9      356.06      373.09      7.28 o 
   0   5   9        5.13        8.05      2.27 o 
   1   5   9        0.94        2.95      1.96 o 
   2   5   9      382.41      394.76     26.82 o 
   3   5   9      596.60      616.24     16.83 o 
   4   5   9       16.79       18.13      4.10 o 
  -8   6   9       44.95       37.75      5.62 o 
  -7   6   9        9.66        6.92      4.75 o 
  -6   6   9       68.48       67.38      8.82 o 
  -5   6   9      385.38      400.43     12.88 o 
  -4   6   9      313.46      309.35      6.72 o 
  -3   6   9       89.65       91.12      5.49 o 
  -2   6   9      680.83      661.36     17.28 o 
  -1   6   9        0.37        2.42      1.57 o 
   0   6   9      110.70      109.70      5.79 o 
   1   6   9       31.35       22.26      4.56 o 
   2   6   9      323.96      332.64     10.65 o 
   3   6   9        0.34        2.56      1.69 o 
  -7   7   9       57.87       50.96      5.72 o 
  -6   7   9       58.57       66.47      3.66 o 
  -5   7   9      525.62      577.34     12.38 o 
  -4   7   9       25.85       18.53      4.09 o 
  -3   7   9      133.70      131.67     12.98 o 
  -2   7   9       20.47       20.54      3.69 o 
  -1   7   9      344.56      337.72     10.20 o 
   0   7   9      134.92      135.35      5.37 o 
   1   7   9       12.33        9.81      1.77 o 
  -6   8   9        5.64        3.53      2.51 o 
  -5   8   9        1.92        3.51      1.53 o 
  -4   8   9      157.63      159.08      7.06 o 
  -3   8   9        1.01        1.44      1.46 o 
  -2   8   9       20.43       18.86      5.42 o 
  -1   8   9       55.65       42.47      8.93 o 
   0  -9  10       38.07       20.82      7.19 o 
   1  -9  10       94.18       55.29     12.71 o 
   2  -9  10       52.64       38.20      5.34 o 
   3  -9  10       61.50       47.10      5.32 o 
   4  -9  10      110.65      115.58     11.78 o 
   5  -9  10       10.24        7.16      1.97 o 
   6  -9  10       15.41        8.66      2.69 o 
  -2  -8  10        0.49        1.70      0.99 o 
  -1  -8  10        0.34        1.79      1.99 o 
   0  -8  10       69.60       52.13      6.31 o 
   1  -8  10      404.00      412.56     22.90 o 
   2  -8  10       33.78       31.80      7.96 o 
   3  -8  10      132.87      120.62      5.64 o 
   4  -8  10        4.29        7.86      1.63 o 
   5  -8  10      145.53      151.89      6.85 o 
   6  -8  10        0.81        2.98      1.68 o 
   7  -8  10      125.89      118.18      8.79 o 
  -3  -7  10        4.43        3.07      1.16 o 
  -2  -7  10      251.39      258.51     12.68 o 
  -1  -7  10       51.59       48.82      2.72 o 
   0  -7  10      656.20      670.92     15.16 o 
   1  -7  10      842.10      806.89     30.02 o 
   2  -7  10       50.42       48.00      5.31 o 
   3  -7  10        4.16        2.36      1.16 o 
   4  -7  10      151.41      154.08      9.15 o 
   5  -7  10      212.98      220.23      4.85 o 
   6  -7  10      110.86      109.19      6.26 o 
   7  -7  10      123.19      126.70      5.62 o 
   8  -7  10       85.98       70.31      6.29 o 
  -4  -6  10       27.12       30.23      4.69 o 
  -3  -6  10      703.98      718.34     23.27 o 
  -2  -6  10      187.08      183.08      7.14 o 
  -1  -6  10        7.42        1.97      1.84 o 
   0  -6  10        0.86        1.70      0.67 o 
   1  -6  10      356.07      366.58      5.27 o 
   2  -6  10       30.88       29.78      1.89 o 
   3  -6  10      211.51      219.87      7.66 o 
   4  -6  10     1915.24     1945.35     20.50 o 
   5  -6  10      230.08      221.91      6.57 o 
   6  -6  10        0.22        3.31      1.70 o 
   7  -6  10      114.98       97.01     10.02 o 
   8  -6  10      131.80      136.94      9.36 o 
  -5  -5  10       60.40       53.45      6.44 o 
  -4  -5  10      175.26      166.49      9.20 o 
  -3  -5  10      318.22      314.01      7.69 o 
  -2  -5  10        0.88        2.47      1.65 o 
  -1  -5  10      113.25      111.62     15.50 o 
   0  -5  10       80.22       78.52      7.22 o 
   1  -5  10      708.93      719.87      8.41 o 
   2  -5  10       61.70       51.73      3.13 o 
   3  -5  10      458.25      461.38      6.96 o 
   4  -5  10        0.11       -0.08      1.22 o 
   5  -5  10      343.28      355.61      8.02 o 
   6  -5  10        7.72       10.56      2.62 o 
   7  -5  10      265.86      237.73     13.87 o 
   8  -5  10      115.74      115.87      7.73 o 
  -6  -4  10      160.02      170.90     10.11 o 
  -5  -4  10        6.41        5.01      1.68 o 
  -4  -4  10      419.32      417.88     10.35 o 
  -3  -4  10       73.83       68.25      3.53 o 
  -2  -4  10      897.32      964.72     43.02 o 
  -1  -4  10      233.46      209.26      6.10 o 
   0  -4  10      363.03      348.03      5.68 o 
   1  -4  10       41.83       37.46      1.22 o 
   2  -4  10      174.15      164.82      2.97 o 
   3  -4  10      393.67      367.73      5.21 o 
   4  -4  10       71.24       70.46      3.30 o 
   5  -4  10      238.71      254.50      5.91 o 
   6  -4  10      339.05      346.99     10.40 o 
   7  -4  10      384.28      370.75     11.74 o 
   8  -4  10       83.92       75.58      5.96 o 
  -7  -3  10       27.55       23.09      4.09 o 
  -6  -3  10       31.68       33.06      4.55 o 
  -5  -3  10       24.64       30.68      4.84 o 
  -4  -3  10       11.35       11.60      2.53 o 
  -3  -3  10      304.26      317.05     16.67 o 
  -2  -3  10      191.42      185.94      4.78 o 
  -1  -3  10      868.21      858.38     28.18 o 
   0  -3  10      895.67      876.08      8.14 o 
   1  -3  10      742.59      738.06      4.03 o 
   2  -3  10      156.29      139.95      3.67 o 
   3  -3  10       73.19       68.32      1.45 o 
   4  -3  10     1194.20     1234.39     19.79 o 
   5  -3  10       32.57       31.36      3.00 o 
   6  -3  10      119.56      108.14      4.52 o 
   7  -3  10        0.42        1.40      1.56 o 
   8  -3  10      226.06      246.97     14.30 o 
  -7  -2  10       57.51       61.96      8.72 o 
  -6  -2  10      344.08      349.88     14.81 o 
  -5  -2  10      221.71      210.11      8.18 o 
  -4  -2  10      167.56      164.40      6.70 o 
  -3  -2  10     1470.31     1517.70     21.68 o 
  -2  -2  10        0.95        1.07      0.85 o 
  -1  -2  10     1031.71     1078.50     17.08 o 
   0  -2  10       27.90       37.05      2.07 o 
   1  -2  10     4150.42     4221.30     26.71 o 
   2  -2  10     3075.93     3208.06     28.06 o 
   3  -2  10      188.03      182.37      5.12 o 
   4  -2  10       63.03       58.70      3.93 o 
   5  -2  10      330.50      334.96      9.22 o 
   6  -2  10       83.09       81.89      6.14 o 
   7  -2  10       56.41       48.61      4.51 o 
   8  -2  10      198.84      213.65      8.24 o 
  -8  -1  10       63.47       66.16      5.51 o 
  -7  -1  10       42.36       44.41      8.72 o 
  -6  -1  10      395.46      391.41     12.04 o 
  -5  -1  10      101.62      107.63      7.86 o 
  -4  -1  10       22.41       22.71      2.02 o 
  -3  -1  10       14.20       15.95      2.06 o 
  -2  -1  10     1516.00     1521.98     16.27 o 
  -1  -1  10     1240.00     1197.80      8.41 o 
   0  -1  10     1361.72     1366.31      9.69 o 
   1  -1  10      523.69      525.35     16.67 o 
   2  -1  10      190.82      171.65     10.32 o 
   3  -1  10        0.27        0.07      0.88 o 
   4  -1  10     1643.14     1647.39     14.38 o 
   5  -1  10     1019.54     1006.38     16.64 o 
   6  -1  10        5.53        8.79      1.88 o 
   7  -1  10      163.96      163.43      4.75 o 
  -8   0  10       11.65       11.48      3.17 o 
  -7   0  10      146.30      153.36      7.17 o 
  -6   0  10      193.57      184.84      7.28 o 
  -5   0  10      119.09      113.46      4.12 o 
  -4   0  10        7.28        8.36      2.02 o 
  -3   0  10     2109.05     2105.82     17.19 o 
  -2   0  10     1289.67     1345.39     12.71 o 
  -1   0  10      348.65      353.72      4.60 o 
   0   0  10      314.35      317.69     12.68 o 
   1   0  10        0.88        1.36      1.02 o 
   2   0  10     1304.73     1321.36     13.55 o 
   3   0  10       63.92       60.90      4.07 o 
   4   0  10      477.64      475.99      7.18 o 
   5   0  10       17.26       18.05      3.07 o 
   6   0  10        5.62        4.40      1.44 o 
   7   0  10        2.73        2.23      1.66 o 
  -8   1  10        0.20        2.41      1.80 o 
  -7   1  10       43.58       51.51      8.10 o 
  -6   1  10      326.66      328.35     12.44 o 
  -5   1  10      697.43      691.86     17.73 o 
  -4   1  10      943.89      959.74     29.02 o 
  -3   1  10     2792.69     2874.41     34.73 o 
  -2   1  10        9.49        8.64      1.82 o 
  -1   1  10       13.24       16.50      2.01 o 
   0   1  10      189.45      184.45      4.88 o 
   1   1  10      834.32      849.46     10.17 o 
   2   1  10      549.89      564.07      8.55 o 
   3   1  10       89.82       89.17      4.04 o 
   4   1  10      518.40      525.55      9.06 o 
   5   1  10       73.52       83.28      3.55 o 
   6   1  10        8.82        6.63      2.59 o 
   7   1  10      147.83      154.63      6.14 o 
  -8   2  10       33.13       39.87      3.86 o 
  -7   2  10       65.11       61.22      3.03 o 
  -6   2  10      263.71      272.27     11.05 o 
  -5   2  10       13.61       10.57      3.11 o 
  -4   2  10        0.87        2.58      0.94 o 
  -3   2  10        2.01        2.60      1.39 o 
  -2   2  10      959.00     1012.77     11.08 o 
  -1   2  10       73.03       81.26      4.70 o 
   0   2  10      470.50      465.32      7.25 o 
   1   2  10      805.73      801.41      9.36 o 
   2   2  10      395.28      360.73      7.42 o 
   3   2  10       10.59        9.43      1.54 o 
   4   2  10      297.27      299.47      9.05 o 
   5   2  10      328.04      333.17      6.71 o 
   6   2  10        0.50        1.82      0.72 o 
  -8   3  10        2.27        1.95      0.87 o 
  -7   3  10       45.22       49.85      3.20 o 
  -6   3  10      110.87      110.22      6.52 o 
  -5   3  10       78.29       86.47      4.43 o 
  -4   3  10      102.23      103.45      5.09 o 
  -3   3  10      228.14      210.10      4.95 o 
  -2   3  10      820.22      837.19      9.92 o 
  -1   3  10       46.79       42.19      8.06 o 
   0   3  10       89.98       81.62      2.97 o 
   1   3  10       65.77       74.89      2.72 o 
   2   3  10      880.63      912.54     14.15 o 
   3   3  10       12.75        9.76      1.61 o 
   4   3  10      118.49      117.82      5.09 o 
   5   3  10       14.15       13.13      3.16 o 
  -8   4  10        4.67        4.53      1.55 o 
  -7   4  10       41.53       36.37      4.06 o 
  -6   4  10        2.65        1.68      1.30 o 
  -5   4  10     1033.74     1037.03     15.28 o 
  -4   4  10        9.27        9.89      1.74 o 
  -3   4  10      126.46      126.76      3.18 o 
  -2   4  10       23.28       26.39      2.92 o 
  -1   4  10       44.51       44.76      2.61 o 
   0   4  10       83.01       89.16      2.39 o 
   1   4  10      942.62      970.93     23.29 o 
   2   4  10      256.15      245.70      7.09 o 
   3   4  10       92.55       82.48      5.40 o 
   4   4  10      147.01      152.96     11.99 o 
  -8   5  10       89.64       68.76      6.86 o 
  -7   5  10      111.24      109.78      4.86 o 
  -6   5  10      543.89      555.62     22.02 o 
  -5   5  10       53.28       54.01      7.48 o 
  -4   5  10       14.44       14.02      2.77 o 
  -3   5  10      102.51       95.69      3.76 o 
  -2   5  10     1128.60     1148.78     20.80 o 
  -1   5  10      399.89      415.12      9.68 o 
   0   5  10       17.69       19.21      3.03 o 
   1   5  10      293.09      274.55      7.35 o 
   2   5  10        1.93        5.95      2.11 o 
   3   5  10        1.31        5.36      2.32 o 
  -8   6  10       21.30       21.10      4.76 o 
  -7   6  10       84.96       91.95     12.05 o 
  -6   6  10       66.52       52.86      6.93 o 
  -5   6  10       67.43       60.02      4.56 o 
  -4   6  10       50.72       43.02      7.90 o 
  -3   6  10      399.38      402.46     13.68 o 
  -2   6  10      344.77      347.25     10.36 o 
  -1   6  10        3.20        5.04      2.41 o 
   0   6  10       41.85       43.17      5.31 o 
   1   6  10       55.14       51.86      6.74 o 
   2   6  10      182.70      189.60      8.09 o 
  -7   7  10        2.16        6.05      1.59 o 
  -6   7  10       98.35      101.12     12.10 o 
  -5   7  10      243.55      226.68     14.36 o 
  -4   7  10        0.57        0.63      1.60 o 
  -3   7  10      287.55      276.93     11.32 o 
  -2   7  10        0.24        0.53      1.29 o 
  -1   7  10      110.83      110.82      4.91 o 
   0   7  10        1.88        1.09      1.34 o 
  -5   8  10        3.64        3.64      1.03 o 
  -4   8  10        3.49        1.48      0.69 o 
  -3   8  10       15.80       13.24      3.75 o 
  -2   8  10      200.69      202.91      9.24 o 
   0  -9  11      173.41      178.95      9.59 o 
   1  -9  11        0.24        1.21      0.94 o 
   2  -9  11       18.44       22.93      2.51 o 
   3  -9  11       88.48       77.61      7.60 o 
   4  -9  11       83.76       71.03      4.41 o 
   5  -9  11       60.23       52.05      4.42 o 
   6  -9  11       68.25       44.87      8.98 o 
  -2  -8  11      206.75      215.09     11.31 o 
  -1  -8  11      118.44       95.80      9.54 o 
   0  -8  11        0.00        2.66      1.89 o 
   1  -8  11       51.86       52.08      7.72 o 
   2  -8  11      457.51      408.91     23.36 o 
   3  -8  11      221.70      221.08     10.78 o 
   4  -8  11        5.54        4.46      1.96 o 
   5  -8  11       69.37       66.38      4.57 o 
   6  -8  11        5.62        5.09      1.60 o 
   7  -8  11      106.79       95.64     11.74 o 
  -3  -7  11        1.36        3.95      2.53 o 
  -2  -7  11        0.67        1.68      1.03 o 
  -1  -7  11       40.82       36.92      4.62 o 
   0  -7  11      879.33      866.32     28.59 o 
   1  -7  11      359.86      374.96     14.01 o 
   2  -7  11      324.87      345.31     10.30 o 
   3  -7  11      326.95      306.39     10.11 o 
   4  -7  11      196.11      196.23     15.08 o 
   5  -7  11       50.03       42.48      7.10 o 
   6  -7  11        3.66        3.33      1.66 o 
   7  -7  11       81.46      102.91      5.09 o 
  -4  -6  11        2.59        3.67      2.15 o 
  -3  -6  11      212.36      200.97      9.38 o 
  -2  -6  11        6.94        3.76      2.27 o 
  -1  -6  11       32.77       41.71      6.33 o 
   0  -6  11      400.22      404.21      7.80 o 
   1  -6  11        0.90        1.47      0.88 o 
   2  -6  11       50.62       45.91      2.57 o 
   3  -6  11      646.78      683.91     49.08 o 
   4  -6  11      611.41      603.40     11.69 o 
   5  -6  11       12.90       15.44      2.93 o 
   6  -6  11      328.84      330.18     13.59 o 
   7  -6  11        0.47        1.93      1.51 o 
   8  -6  11       41.59       38.80      6.37 o 
  -5  -5  11      124.23      113.14      6.56 o 
  -4  -5  11      318.11      318.07     21.01 o 
  -3  -5  11      789.41      790.42     21.20 o 
  -2  -5  11       14.36       12.59      2.75 o 
  -1  -5  11      279.26      283.14      5.47 o 
   0  -5  11        4.99        7.93      2.16 o 
   1  -5  11       63.13       61.25      2.47 o 
   2  -5  11      448.91      435.60      5.52 o 
   3  -5  11      766.77      776.35     17.10 o 
   4  -5  11       84.13       84.77      3.44 o 
   5  -5  11       21.95       21.39      3.19 o 
   6  -5  11      106.88      113.46      8.15 o 
   7  -5  11      332.04      345.24     16.53 o 
   8  -5  11       61.03       66.67      6.22 o 
  -6  -4  11       73.96       52.46     10.56 o 
  -5  -4  11      122.20      130.44      4.34 o 
  -4  -4  11      764.69      878.38     58.85 o 
  -3  -4  11       10.04       10.40      2.15 o 
  -2  -4  11       62.10       65.79      6.88 o 
  -1  -4  11       67.31       60.70      4.22 o 
   0  -4  11     1183.10     1212.10     10.91 o 
   1  -4  11       50.86       46.59      2.22 o 
   2  -4  11      289.85      298.36      4.55 o 
   3  -4  11      672.34      672.46     11.12 o 
   4  -4  11      194.88      197.12     10.77 o 
   5  -4  11        6.57        7.58      2.47 o 
   6  -4  11      340.08      345.11     20.77 o 
   7  -4  11      405.14      435.17     12.43 o 
   8  -4  11       18.91       14.43      2.69 o 
  -7  -3  11       77.24       71.22      5.65 o 
  -6  -3  11        7.50        4.64      1.73 o 
  -5  -3  11        5.05        8.64      1.84 o 
  -4  -3  11      135.90      128.24      8.24 o 
  -3  -3  11      254.68      243.74      7.26 o 
  -2  -3  11      465.98      473.48      8.05 o 
  -1  -3  11     1815.96     1873.57     22.59 o 
   0  -3  11      511.08      528.66      5.50 o 
   1  -3  11       29.84       27.45      2.07 o 
   2  -3  11       32.55       38.47      1.73 o 
   3  -3  11     1010.61      998.20      9.46 o 
   4  -3  11       51.47       51.11      3.92 o 
   5  -3  11       92.38       87.40      3.41 o 
   6  -3  11     1062.85     1109.36     14.89 o 
   7  -3  11       39.84       39.25      5.97 o 
   8  -3  11      109.17      124.99      5.61 o 
  -7  -2  11       82.22       71.07      9.88 o 
  -6  -2  11        0.45        4.25      2.40 o 
  -5  -2  11        1.28        3.67      3.58 o 
  -4  -2  11      397.71      405.58      6.95 o 
  -3  -2  11      258.69      256.08      6.99 o 
  -2  -2  11       73.01       75.11      4.90 o 
  -1  -2  11     1438.40     1507.29     15.83 o 
   0  -2  11       15.44       14.74      0.87 o 
   1  -2  11     1140.56     1178.24     18.97 o 
   2  -2  11      508.83      471.65     12.98 o 
   3  -2  11     1497.19     1492.37     16.26 o 
   4  -2  11       66.37       67.46      3.67 o 
   5  -2  11        4.29        1.22      1.15 o 
   6  -2  11       24.03       19.46      2.82 o 
   7  -2  11      226.45      221.75     12.43 o 
  -7  -1  11       70.85       69.33      7.22 o 
  -6  -1  11      902.38      927.64     22.20 o 
  -5  -1  11      430.06      421.25     33.50 o 
  -4  -1  11      323.99      344.80     13.79 o 
  -3  -1  11       68.03       62.07      3.00 o 
  -2  -1  11        2.24        2.43      1.00 o 
  -1  -1  11       52.46       48.86      1.49 o 
   0  -1  11     1491.37     1490.89     17.45 o 
   1  -1  11     2513.46     2635.78     65.96 o 
   2  -1  11     1318.73     1289.74     13.35 o 
   3  -1  11      282.25      283.72      6.10 o 
   4  -1  11      350.23      332.81      7.36 o 
   5  -1  11        8.92        7.40      2.14 o 
   6  -1  11       34.33       38.39      2.78 o 
   7  -1  11      143.29      138.52      9.22 o 
  -8   0  11       11.33        7.80      1.46 o 
  -7   0  11     1042.50     1083.71     18.38 o 
  -6   0  11      125.05      109.83      9.70 o 
  -5   0  11       20.41       16.97      2.13 o 
  -4   0  11      580.53      576.66     14.62 o 
  -3   0  11      849.17      847.28      9.60 o 
  -2   0  11      175.86      173.50      3.69 o 
  -1   0  11      119.01      101.97      2.23 o 
   0   0  11     1942.54     2056.31     27.64 o 
   1   0  11      399.81      388.04      8.06 o 
   2   0  11       18.78       15.50      2.34 o 
   3   0  11       21.15       25.19      2.57 o 
   4   0  11     1472.93     1497.10     14.99 o 
   5   0  11       54.89       57.37      6.30 o 
   6   0  11       12.44       13.85      2.49 o 
   7   0  11       22.28       17.34      2.83 o 
  -8   1  11       65.78       55.07      6.70 o 
  -7   1  11      150.71      128.89     10.08 o 
  -6   1  11        5.85        6.75      1.28 o 
  -5   1  11        0.30        2.52      0.97 o 
  -4   1  11      489.51      496.45     11.82 o 
  -3   1  11     1304.66     1360.21     15.36 o 
  -2   1  11      173.68      168.09      7.85 o 
  -1   1  11      261.15      253.95      5.47 o 
   0   1  11       30.38       34.24      2.24 o 
   1   1  11      257.02      231.43      5.53 o 
   2   1  11      123.01      108.26      3.81 o 
   3   1  11     1102.88     1120.71     13.19 o 
   4   1  11      117.75      115.39      5.32 o 
   5   1  11       18.86       18.28      2.18 o 
   6   1  11       73.29       55.41      4.98 o 
  -8   2  11       95.72      108.69      5.30 o 
  -7   2  11       27.02       23.33      3.77 o 
  -6   2  11      189.43      194.03     11.14 o 
  -5   2  11      125.57      128.15      3.43 o 
  -4   2  11      862.06      904.17     10.33 o 
  -3   2  11      441.62      453.16      5.49 o 
  -2   2  11      122.57      129.11      3.56 o 
  -1   2  11        2.31        4.30      1.01 o 
   0   2  11     1072.44     1097.64     13.50 o 
   1   2  11      262.74      256.05      6.80 o 
   2   2  11      189.61      175.15      5.10 o 
   3   2  11       71.60       70.87      3.27 o 
   4   2  11       83.20       87.25      4.12 o 
   5   2  11       16.69       19.73      3.78 o 
   6   2  11      136.22      131.60      6.01 o 
  -8   3  11       25.03       19.41      3.49 o 
  -7   3  11       83.05       89.62      3.49 o 
  -6   3  11       38.51       29.04      4.72 o 
  -5   3  11       21.79       25.82      3.45 o 
  -4   3  11        7.12        7.48      1.48 o 
  -3   3  11      152.51      164.70      5.86 o 
  -2   3  11        1.29        1.02      1.07 o 
  -1   3  11     1398.16     1396.41     12.75 o 
   0   3  11      638.81      656.74      8.55 o 
   1   3  11       49.99       52.27      3.81 o 
   2   3  11      132.06      128.66      3.69 o 
   3   3  11      115.85      123.62      5.36 o 
   4   3  11      466.07      486.78     11.59 o 
   5   3  11        2.87        2.96      1.20 o 
  -8   4  11      157.88      151.43      7.33 o 
  -7   4  11       36.73       37.82      5.23 o 
  -6   4  11      149.91      148.18      3.79 o 
  -5   4  11        0.50        1.25      1.27 o 
  -4   4  11       46.54       53.24      2.50 o 
  -3   4  11     1462.15     1503.20     14.29 o 
  -2   4  11      114.37      118.35      2.47 o 
  -1   4  11      324.40      326.65      6.22 o 
   0   4  11       30.29       35.85      2.66 o 
   1   4  11      503.53      513.39      9.98 o 
   2   4  11      378.98      375.90      7.26 o 
   3   4  11      422.41      432.66      9.90 o 
   4   4  11        4.58        7.55      2.60 o 
  -8   5  11        9.62        6.53      3.23 o 
  -7   5  11        3.20        4.96      1.20 o 
  -6   5  11      298.94      294.84      9.02 o 
  -5   5  11      174.51      176.02      7.37 o 
  -4   5  11      224.84      230.25      9.18 o 
  -3   5  11        2.49        4.64      2.34 o 
  -2   5  11      125.10      126.09      9.14 o 
  -1   5  11        0.30        1.54      1.79 o 
   0   5  11      657.58      667.29     15.58 o 
   1   5  11      381.71      389.10     16.25 o 
   2   5  11       11.69       11.67      3.08 o 
   3   5  11      147.18      139.13      8.08 o 
  -7   6  11      315.50      295.55     13.10 o 
  -6   6  11      278.72      273.54      9.24 o 
  -5   6  11        3.71        1.77      1.91 o 
  -4   6  11      128.95      117.26      7.02 o 
  -3   6  11      238.41      241.34     11.14 o 
  -2   6  11       65.05       52.95      6.12 o 
  -1   6  11       43.27       36.15      3.76 o 
   0   6  11       92.86       86.14      4.37 o 
   1   6  11        7.57       11.56      1.71 o 
   2   6  11       19.08       20.41      2.77 o 
  -6   7  11       32.19       22.88      7.73 o 
  -5   7  11       46.63       41.42      5.45 o 
  -4   7  11        0.54        1.37      1.68 o 
  -3   7  11      417.07      441.43     10.98 o 
  -2   7  11       11.78        5.50      3.53 o 
  -1   7  11       32.36       27.98      5.00 o 
   0   7  11       15.91       13.36      2.86 o 
   1  -9  12      152.37      145.76     15.89 o 
   2  -9  12      168.08      147.44      8.20 o 
   3  -9  12       46.40       31.84      8.63 o 
   4  -9  12       27.55       19.45      7.23 o 
   5  -9  12      114.56      104.56     13.30 o 
  -1  -8  12      167.30      148.31     10.99 o 
   0  -8  12        9.34        5.64      1.99 o 
   1  -8  12       40.75       36.83      4.13 o 
   2  -8  12      115.20      118.88      5.22 o 
   3  -8  12      107.51      106.75      4.04 o 
   4  -8  12       43.11       43.65      3.91 o 
   5  -8  12      204.92      214.24      5.90 o 
   6  -8  12        0.68        1.76      1.22 o 
  -3  -7  12        1.80        1.60      1.42 o 
  -2  -7  12      230.86      227.57      8.69 o 
  -1  -7  12       56.34       65.18      3.86 o 
   0  -7  12       20.37       24.48      5.77 o 
   1  -7  12       33.10       38.33      6.91 o 
   2  -7  12      500.17      514.12     11.90 o 
   3  -7  12      112.13      108.26      9.33 o 
   4  -7  12       30.43       29.15      3.65 o 
   5  -7  12       37.11       36.29      5.56 o 
   6  -7  12       73.04       61.96      7.58 o 
   7  -7  12       32.81       33.90      5.96 o 
  -4  -6  12       41.51       31.08      7.07 o 
  -3  -6  12       49.86       45.06     11.01 o 
  -2  -6  12       16.94       13.80      3.26 o 
  -1  -6  12      107.74      115.24      5.22 o 
   0  -6  12      322.90      306.54     18.83 o 
   1  -6  12      342.57      350.48     10.66 o 
   2  -6  12      314.01      340.73      6.90 o 
   3  -6  12        8.30        9.21      2.08 o 
   4  -6  12        0.14       -0.26      1.48 o 
   5  -6  12       83.80       70.40      3.13 o 
   6  -6  12       50.83       56.15     11.11 o 
   7  -6  12        3.40        1.69      1.25 o 
  -5  -5  12      108.00       96.48      7.58 o 
  -4  -5  12      182.97      201.43      7.20 o 
  -3  -5  12        7.32        7.88      2.36 o 
  -2  -5  12        3.55        4.02      1.61 o 
  -1  -5  12      455.05      458.99     10.70 o 
   0  -5  12       45.01       37.76      3.66 o 
   1  -5  12      100.60      104.43      4.78 o 
   2  -5  12      231.52      226.85      5.05 o 
   3  -5  12      699.86      696.63     10.52 o 
   4  -5  12      399.68      401.99      9.10 o 
   5  -5  12      554.93      554.12     12.91 o 
   6  -5  12       74.71       76.60      3.84 o 
   7  -5  12       53.57       55.13      6.96 o 
  -6  -4  12       24.09       20.16      4.17 o 
  -5  -4  12        1.11        2.81      1.97 o 
  -4  -4  12      466.03      440.22     25.31 o 
  -3  -4  12      301.08      287.59      9.35 o 
  -2  -4  12      545.11      578.11     14.60 o 
  -1  -4  12      101.40       90.10      7.44 o 
   0  -4  12       50.70       51.99      2.84 o 
   1  -4  12       27.19       21.83      3.32 o 
   2  -4  12     1676.71     1803.54     14.04 o 
   3  -4  12       69.92       67.92      4.24 o 
   4  -4  12       38.66       41.00      3.51 o 
   5  -4  12      366.32      372.15      8.90 o 
   6  -4  12      437.01      454.09     18.57 o 
   7  -4  12      157.97      151.97      9.56 o 
  -6  -3  12       11.47       10.16      2.57 o 
  -5  -3  12      741.87      734.43     30.61 o 
  -4  -3  12       71.88       66.20     10.69 o 
  -3  -3  12       15.80       15.69      4.34 o 
  -2  -3  12      298.24      298.50     11.04 o 
   0  -3  12      518.06      535.26      6.13 o 
   1  -3  12       35.13       34.56      2.96 o 
   2  -3  12     1154.42     1154.21     27.00 o 
   3  -3  12       86.11       81.69      2.63 o 
   4  -3  12       98.07       95.03      3.30 o 
   5  -3  12      399.24      393.49      8.77 o 
   6  -3  12      818.82      797.63     52.37 o 
   7  -3  12       25.72       21.89      4.36 o 
  -7  -2  12       35.34       30.06      6.39 o 
  -6  -2  12        3.29        3.73      1.91 o 
  -5  -2  12      295.06      300.05     26.16 o 
  -4  -2  12       28.32       34.88      3.91 o 
  -3  -2  12       94.28       90.21     10.78 o 
  -2  -2  12     1760.76     1816.46     25.84 o 
  -1  -2  12     2515.96     2636.29     29.49 o 
   0  -2  12       80.35       78.20      3.85 o 
   1  -2  12      305.77      306.63      8.89 o 
   2  -2  12      250.63      233.22      4.60 o 
   3  -2  12      457.71      452.43      5.75 o 
   4  -2  12      121.02       98.09      3.20 o 
   5  -2  12      294.64      317.30      5.53 o 
   6  -2  12       42.43       42.16      6.70 o 
   7  -2  12       19.60       12.95      1.82 o 
  -7  -1  12       41.57       30.88      4.64 o 
  -6  -1  12        5.55        9.13      3.38 o 
  -5  -1  12       30.32       34.27      5.33 o 
  -4  -1  12     1116.11     1146.31     17.68 o 
  -3  -1  12      248.49      255.00      8.05 o 
  -2  -1  12      664.15      679.96      6.73 o 
  -1  -1  12        0.63        1.34      0.49 o 
   0  -1  12      376.04      404.94     11.86 o 
   1  -1  12      123.80      120.87      4.02 o 
   2  -1  12     1235.50     1174.26     14.21 o 
   3  -1  12     1037.78     1095.32     13.04 o 
   4  -1  12       55.17       51.14      3.99 o 
   5  -1  12       21.49       23.49      2.84 o 
   6  -1  12        1.55        3.16      1.23 o 
   7  -1  12       14.78       13.21      2.37 o 
  -8   0  12       15.49        5.70      2.68 o 
  -7   0  12       47.55       42.58      5.63 o 
  -6   0  12      202.43      193.34      6.26 o 
  -5   0  12      961.35     1018.39     31.67 o 
  -4   0  12       26.48       31.38      2.46 o 
  -3   0  12      809.51      790.11      8.31 o 
  -2   0  12       44.30       31.42      4.85 o 
  -1   0  12       50.03       53.43      2.19 o 
   0   0  12      109.71      115.86      5.49 o 
   1   0  12      295.92      293.02      5.54 o 
   2   0  12      500.79      502.29     13.44 o 
   3   0  12       88.45       91.02      3.50 o 
   4   0  12      107.27      109.91      3.48 o 
   5   0  12       95.93      103.26      8.21 o 
   6   0  12      260.45      266.63      7.30 o 
  -8   1  12      154.33      154.08     14.77 o 
  -7   1  12      250.32      253.75      8.44 o 
  -6   1  12       82.90       93.95      5.25 o 
  -5   1  12      148.23      148.15      5.51 o 
  -4   1  12        0.15        1.74      2.54 o 
  -3   1  12        6.41        8.73      1.97 o 
  -2   1  12       68.81       58.71      2.11 o 
  -1   1  12      224.92      239.42     10.12 o 
   0   1  12       28.21       23.83      2.96 o 
   1   1  12       91.54       79.03      2.24 o 
   2   1  12       26.97       25.56      4.16 o 
   3   1  12      619.28      639.59     12.67 o 
   4   1  12       33.76       31.20      4.16 o 
   5   1  12      194.56      194.97      6.58 o 
   6   1  12       29.73       23.88      3.94 o 
  -8   2  12       59.55       51.34      7.24 o 
  -7   2  12        3.38        5.67      2.26 o 
  -6   2  12      107.99      106.26      6.93 o 
  -5   2  12       81.55       72.90      4.65 o 
  -4   2  12     2444.46     2606.26     27.93 o 
  -3   2  12        2.85        5.41      2.85 o 
  -2   2  12      392.77      388.76      4.71 o 
  -1   2  12       84.65       86.20      2.95 o 
   0   2  12      677.47      665.73      8.28 o 
   1   2  12      161.78      155.52      4.69 o 
   2   2  12      205.85      210.53      7.12 o 
   3   2  12      933.72      969.36     17.74 o 
   4   2  12        2.29        2.62      1.08 o 
   5   2  12       76.47       62.98      5.93 o 
  -8   3  12        1.61        3.61      1.12 o 
  -7   3  12      106.23      104.54      6.81 o 
  -6   3  12        0.75        2.28      3.15 o 
  -5   3  12      141.66      142.52      4.08 o 
  -4   3  12      336.93      331.66      7.01 o 
  -3   3  12       24.80       24.03      2.98 o 
  -2   3  12        9.44        6.54      3.20 o 
  -1   3  12     1113.78     1138.20     29.61 o 
   0   3  12      696.36      713.62      8.83 o 
   1   3  12      243.98      231.56      6.83 o 
   2   3  12      394.64      410.26      8.86 o 
   3   3  12      288.84      269.79     10.01 o 
   4   3  12        8.41        9.12      2.14 o 
  -8   4  12      216.06      224.50     12.17 o 
  -7   4  12      156.80      141.85      6.32 o 
  -6   4  12        3.25        4.39      2.06 o 
  -5   4  12      122.09      126.72      5.05 o 
  -4   4  12      166.89      158.99      7.00 o 
  -3   4  12      101.51      102.14      3.46 o 
  -2   4  12       60.66       52.55      3.71 o 
  -1   4  12     1881.41     1926.83     14.51 o 
   0   4  12       30.54       30.42      2.59 o 
   1   4  12       56.56       48.39      7.10 o 
   2   4  12       45.53       39.36      5.86 o 
   3   4  12      209.36      205.22     18.07 o 
  -7   5  12        0.06        0.80      0.88 o 
  -6   5  12       61.91       67.19      5.21 o 
  -5   5  12        7.79       13.95      3.57 o 
  -4   5  12      184.81      193.73     14.43 o 
  -3   5  12       70.60       61.53      3.23 o 
  -2   5  12      100.70       90.07      4.80 o 
  -1   5  12        5.12        3.84      2.11 o 
   0   5  12       24.51       24.27      5.09 o 
   1   5  12       65.58       57.61      8.81 o 
   2   5  12      353.79      385.22     24.82 o 
  -7   6  12      173.44      146.09     18.43 o 
  -6   6  12       56.85       57.73     14.08 o 
  -5   6  12       82.12       79.22      4.19 o 
  -4   6  12      151.82      148.65      5.38 o 
  -3   6  12       23.58       25.57      3.86 o 
  -2   6  12       24.99       17.99      3.55 o 
  -1   6  12       25.97       24.60      4.76 o 
   0   6  12       48.72       44.12      8.72 o 
   1   6  12        0.59        0.87      1.12 o 
  -5   7  12       77.12       84.87      6.69 o 
  -4   7  12       81.65       57.84     10.47 o 
  -3   7  12      167.21      196.56     15.08 o 
  -2   7  12        0.97        1.48      1.52 o 
  -1   7  12       61.99       55.87      5.90 o 
   1  -9  13      134.02      129.82      7.41 o 
   2  -9  13       20.20       12.10      3.84 o 
   3  -9  13       71.46       60.20      4.31 o 
   4  -9  13       73.09       65.66      8.06 o 
  -1  -8  13       82.33       69.25      6.15 o 
   0  -8  13       52.97       42.84      6.03 o 
   1  -8  13      153.48      153.21      6.79 o 
   2  -8  13       14.61       10.60      3.38 o 
   3  -8  13       16.29       12.95      4.08 o 
   4  -8  13        3.32        3.96      2.54 o 
   5  -8  13      140.48      142.19      6.56 o 
   6  -8  13       13.34       10.08      2.61 o 
  -3  -7  13       72.06       68.38      9.97 o 
  -2  -7  13      430.59      449.10     16.16 o 
  -1  -7  13       55.74       54.39     10.41 o 
   0  -7  13      235.81      241.87      9.54 o 
   1  -7  13       27.62       26.71      8.67 o 
   2  -7  13       86.41       75.74      6.75 o 
   3  -7  13        1.98        1.17      1.16 o 
   4  -7  13      186.84      194.33      6.89 o 
   5  -7  13       12.42       15.09      5.86 o 
   6  -7  13       14.53       13.66      3.22 o 
  -4  -6  13        0.90        0.62      0.98 o 
  -3  -6  13      136.71      152.03     17.48 o 
  -2  -6  13        0.50        1.23      0.57 o 
  -1  -6  13       16.00       13.07      2.82 o 
   0  -6  13        3.50        4.29      1.60 o 
   1  -6  13      468.88      478.81     17.20 o 
   2  -6  13      411.63      395.40      8.22 o 
   3  -6  13      228.37      221.71      7.58 o 
   4  -6  13      434.23      431.57     10.31 o 
   5  -6  13       48.61       44.89      4.46 o 
   6  -6  13       27.00       24.51      3.73 o 
   7  -6  13       46.86       40.65      5.83 o 
  -5  -5  13        9.48        9.62      2.61 o 
  -4  -5  13        1.19        2.89      1.15 o 
  -3  -5  13      305.27      326.05     15.95 o 
  -2  -5  13       32.92       40.11      5.27 o 
  -1  -5  13        6.74        2.99      1.26 o 
   0  -5  13       57.86       54.04      4.05 o 
   1  -5  13     1391.56     1419.21     13.66 o 
   2  -5  13       94.12       88.95      5.04 o 
   3  -5  13      338.91      320.26     11.76 o 
   4  -5  13       11.26        5.67      4.55 o 
   5  -5  13      424.06      400.71      9.53 o 
   6  -5  13      133.58      134.22      4.54 o 
   7  -5  13       58.93       50.21      5.48 o 
  -5  -4  13        4.70        2.15      1.34 o 
  -4  -4  13       69.76       75.17      4.79 o 
  -3  -4  13       25.06       31.62      5.73 o 
  -2  -4  13      601.25      622.38     20.15 o 
  -1  -4  13      177.41      173.30      4.62 o 
   0  -4  13       52.71       52.17      3.37 o 
   1  -4  13       17.36       19.75      2.46 o 
   2  -4  13       42.69       36.27      5.53 o 
   3  -4  13       78.13       83.89      3.05 o 
   4  -4  13     1182.16     1177.53     23.78 o 
   5  -4  13      303.73      315.25      7.95 o 
   6  -4  13        0.28        1.15      0.98 o 
   7  -4  13        0.17        2.12      1.74 o 
  -6  -3  13        6.61        5.44      1.64 o 
  -5  -3  13      464.84      483.65     13.27 o 
  -4  -3  13      180.56      173.75     10.50 o 
  -3  -3  13      755.06      757.82     14.68 o 
  -2  -3  13      210.83      223.36      6.74 o 
  -1  -3  13      210.41      187.36      5.42 o 
   0  -3  13       18.34       15.99      1.56 o 
   1  -3  13     1176.11     1215.27     10.67 o 
   2  -3  13     1645.50     1705.57     16.27 o 
   3  -3  13       17.79       17.97      2.37 o 
   4  -3  13      156.14      160.93      3.83 o 
   5  -3  13       11.75       12.22      2.60 o 
   6  -3  13      263.19      280.25      9.21 o 
   7  -3  13       48.05       42.81      7.80 o 
  -7  -2  13        1.17        3.32      1.75 o 
  -6  -2  13      125.46      133.42      6.05 o 
  -5  -2  13      238.82      253.89      8.92 o 
  -4  -2  13        0.79        2.24      3.14 o 
  -3  -2  13       96.37       92.94      4.51 o 
  -2  -2  13      337.70      348.59      9.68 o 
  -1  -2  13      796.28      814.56     10.41 o 
   0  -2  13     1270.64     1258.37     13.56 o 
   1  -2  13      523.86      525.78     14.42 o 
   2  -2  13       90.17       81.03      6.09 o 
   3  -2  13       72.69       64.33      3.98 o 
   4  -2  13        5.18        5.85      1.13 o 
   5  -2  13      383.45      371.26      8.90 o 
   6  -2  13       10.18       11.32      2.81 o 
   7  -2  13      108.64      116.96      7.04 o 
  -7  -1  13       36.79       32.38      5.58 o 
  -6  -1  13      209.94      225.46      8.35 o 
  -5  -1  13       83.08       70.52      5.57 o 
  -4  -1  13       26.47       26.67      2.51 o 
  -3  -1  13       27.89       29.87      3.30 o 
  -2  -1  13     2541.56     2553.26     20.02 o 
  -1  -1  13      231.84      229.20      7.17 o 
   0  -1  13       99.53       95.94      2.76 o 
   1  -1  13       16.80       18.77      3.49 o 
   2  -1  13      714.36      707.17     16.09 o 
   3  -1  13       94.66       87.64      5.64 o 
   4  -1  13       95.52       94.56      3.38 o 
   5  -1  13      309.23      320.34     11.29 o 
   6  -1  13       14.51       10.18      2.22 o 
  -7   0  13        1.78        3.36      1.67 o 
  -6   0  13        0.25        0.81      1.27 o 
  -5   0  13       53.13       66.32      9.37 o 
  -4   0  13       31.51       25.28      1.12 o 
  -3   0  13      688.43      713.09      9.61 o 
  -2   0  13      163.69      183.28      4.35 o 
  -1   0  13      253.19      271.77      6.06 o 
   0   0  13       78.60       74.39      2.00 o 
   1   0  13      401.67      408.38      5.29 o 
   2   0  13      515.09      530.02     16.75 o 
   3   0  13        3.12        2.63      1.43 o 
   4   0  13      166.37      157.44      5.53 o 
   5   0  13       71.50       77.53      2.96 o 
   6   0  13       28.41       24.93      3.63 o 
  -8   1  13       23.39       15.95      3.20 o 
  -7   1  13        5.49        6.12      2.07 o 
  -6   1  13      536.92      547.51     23.58 o 
  -5   1  13      573.18      552.25     12.14 o 
  -4   1  13       72.39       64.84      4.51 o 
  -3   1  13      181.15      165.41      5.35 o 
  -2   1  13       37.05       42.73      2.86 o 
  -1   1  13      227.43      225.11      5.65 o 
   0   1  13        3.79        6.08      1.84 o 
   1   1  13      455.70      446.02      7.32 o 
   2   1  13       97.89       88.83      4.25 o 
   3   1  13       43.65       43.65      4.30 o 
   4   1  13        1.26        3.82      1.39 o 
   5   1  13      288.05      312.37      6.74 o 
  -8   2  13      130.93      127.49      6.80 o 
  -7   2  13       11.50        8.49      1.57 o 
  -6   2  13       29.73       32.39      5.97 o 
  -5   2  13        3.33        1.03      3.38 o 
  -4   2  13      168.53      162.78      4.49 o 
  -3   2  13      177.06      177.02      4.02 o 
  -2   2  13     1000.02     1012.56     13.42 o 
  -1   2  13      101.90      108.58      3.52 o 
   0   2  13      101.45       97.92      2.65 o 
   1   2  13       46.58       41.50      3.10 o 
   2   2  13      657.39      675.55     14.38 o 
   3   2  13      299.40      307.02      7.95 o 
   4   2  13      299.21      297.70      8.67 o 
   5   2  13      301.90      311.27     10.23 o 
  -8   3  13        0.24        2.90      2.05 o 
  -7   3  13       13.89       11.51      3.34 o 
  -6   3  13       20.46       11.64      2.23 o 
  -5   3  13      275.13      275.34      9.96 o 
  -4   3  13      480.15      463.18     11.17 o 
  -3   3  13      430.38      427.79     13.96 o 
  -2   3  13      190.25      186.39      4.66 o 
  -1   3  13      461.52      451.41      7.37 o 
   0   3  13      156.13      142.41      4.18 o 
   1   3  13       21.16       23.09      4.75 o 
   2   3  13      157.59      154.12      5.71 o 
   3   3  13       27.08       23.70      3.60 o 
   4   3  13       59.72       51.53      4.32 o 
  -7   4  13       10.16       18.50      5.35 o 
  -6   4  13       84.07       81.40      6.46 o 
  -5   4  13      511.16      494.63     27.38 o 
  -4   4  13       31.76       20.03      4.42 o 
  -3   4  13       32.07       33.38      6.07 o 
  -2   4  13      177.69      180.72      8.99 o 
  -1   4  13      174.88      199.22     18.52 o 
   0   4  13       74.83       69.97      3.28 o 
   1   4  13      583.03      586.50     23.39 o 
   2   4  13        2.06        1.45      2.10 o 
   3   4  13       65.16       49.03      9.06 o 
  -7   5  13       15.43       13.89      2.43 o 
  -6   5  13       57.74       47.88      5.05 o 
  -5   5  13       16.58       15.69      3.52 o 
  -4   5  13       66.06       61.57      4.14 o 
  -3   5  13        1.53        1.98      1.33 o 
  -2   5  13      548.53      569.74     32.05 o 
  -1   5  13       64.32       68.48      7.59 o 
   0   5  13        8.38        6.18      2.20 o 
   1   5  13        1.19        1.86      1.02 o 
   2   5  13      119.94      148.99     12.00 o 
  -6   6  13       18.23       23.24      4.46 o 
  -5   6  13      244.72      275.23     15.87 o 
  -4   6  13        1.10        3.91      2.97 o 
  -3   6  13       49.57       48.77      6.79 o 
  -2   6  13      147.10      152.03     12.86 o 
  -1   6  13       54.19       45.77      3.41 o 
   0   6  13       16.59       11.42      3.51 o 
  -4   7  13        0.68        3.92      1.14 o 
  -3   7  13       11.38        9.16      2.56 o 
   0  -8  14      135.40      121.14     10.80 o 
   1  -8  14      209.83      218.40     22.65 o 
   2  -8  14        4.66        4.73      1.53 o 
   3  -8  14      111.55      103.63     11.41 o 
   4  -8  14        1.69        0.11      1.12 o 
   5  -8  14        6.52        6.85      2.00 o 
  -2  -7  14       70.60       57.68     13.22 o 
  -1  -7  14       85.03       91.16      4.71 o 
   0  -7  14      188.44      223.72     11.11 o 
   1  -7  14       37.20       36.88      6.90 o 
   2  -7  14       24.20       23.96      6.46 o 
   3  -7  14       33.08       36.00      7.57 o 
   4  -7  14       93.57      100.22      3.85 o 
   5  -7  14       32.97       31.36      5.48 o 
   6  -7  14       49.10       45.57      7.01 o 
  -3  -6  14      225.88      233.81     10.34 o 
  -2  -6  14        3.76        3.54      2.39 o 
  -1  -6  14       93.05       88.64     11.05 o 
   0  -6  14      211.94      256.51     19.19 o 
   1  -6  14      187.79      180.04     13.66 o 
   2  -6  14       82.66       89.81     10.05 o 
   3  -6  14      142.86      152.33      8.24 o 
   4  -6  14      488.01      485.26     19.01 o 
   5  -6  14       10.78        9.51      2.26 o 
   6  -6  14        0.38       -0.44      0.82 o 
  -4  -5  14      190.21      187.13      9.29 o 
  -3  -5  14      245.13      232.74     10.20 o 
  -2  -5  14       32.72       27.80      4.22 o 
  -1  -5  14        1.59        1.73      0.61 o 
   0  -5  14      184.21      198.78      9.55 o 
   1  -5  14       72.52       82.17      6.90 o 
   2  -5  14       82.23       77.65      5.52 o 
   3  -5  14     1027.75     1013.84     34.86 o 
   4  -5  14       16.73       15.17      4.05 o 
   5  -5  14      100.50       96.33      6.49 o 
   6  -5  14       20.74       18.17      4.14 o 
   7  -5  14      300.77      304.06     13.40 o 
  -5  -4  14       38.18       32.45      5.76 o 
  -4  -4  14      126.69      137.97      6.74 o 
  -3  -4  14      180.35      187.27      9.95 o 
  -2  -4  14       25.54       25.71      8.39 o 
  -1  -4  14       14.30       23.67      4.07 o 
   0  -4  14     1642.74     1749.44     27.43 o 
   1  -4  14      274.68      277.31      7.04 o 
   2  -4  14        4.18        2.16      0.98 o 
   3  -4  14       30.77       32.25      4.23 o 
   4  -4  14      687.55      679.58     16.65 o 
   5  -4  14      113.90      104.01      5.83 o 
   6  -4  14      186.75      172.87      6.36 o 
   7  -4  14       80.02       77.55      4.39 o 
  -6  -3  14        4.43        5.67      1.96 o 
  -5  -3  14       40.54       33.67      6.13 o 
  -4  -3  14       78.07       77.21      9.10 o 
  -3  -3  14     1160.41     1178.88     33.62 o 
  -2  -3  14      174.65      162.66      7.18 o 
  -1  -3  14      251.86      259.21     18.57 o 
   0  -3  14        2.22        2.16      0.61 o 
   1  -3  14      447.65      421.24     14.01 o 
   2  -3  14       11.96        6.45      1.29 o 
   3  -3  14      560.53      568.81      8.78 o 
   4  -3  14      753.74      760.06     17.45 o 
   5  -3  14        2.71        2.77      1.94 o 
   6  -3  14       67.15       46.60      4.48 o 
   7  -3  14       12.47       15.15      6.03 o 
  -6  -2  14       67.60       66.60      5.64 o 
  -5  -2  14      141.83      129.71      6.65 o 
  -4  -2  14      329.33      339.40      9.44 o 
  -3  -2  14      274.02      274.19      7.51 o 
  -2  -2  14      105.72       96.57     11.38 o 
  -1  -2  14       90.88       84.91      3.93 o 
   0  -2  14        6.23        7.14      1.80 o 
   1  -2  14      222.43      220.08      5.41 o 
   2  -2  14      148.84      153.11      3.81 o 
   3  -2  14      188.24      192.28      4.51 o 
   4  -2  14      100.88       93.52      4.91 o 
   5  -2  14      211.67      191.69      6.44 o 
   6  -2  14       10.25        5.72      2.67 o 
  -7  -1  14       75.76       62.14      6.77 o 
  -6  -1  14      336.60      341.85     11.44 o 
  -5  -1  14        5.99        5.51      1.92 o 
  -4  -1  14      134.30      141.42     21.40 o 
  -3  -1  14       12.45        5.99      1.63 o 
  -2  -1  14      256.44      259.46      5.77 o 
  -1  -1  14       49.14       45.50      3.72 o 
   0  -1  14     1161.18     1194.42     19.43 o 
   1  -1  14     1057.03     1114.09     14.12 o 
   2  -1  14       23.82       21.00      2.63 o 
   3  -1  14       13.52        8.91      2.01 o 
   4  -1  14       26.41       36.53      3.34 o 
   5  -1  14        8.68        5.74      1.42 o 
   6  -1  14        9.92        7.91      1.75 o 
  -7   0  14      122.85      120.92     12.29 o 
  -6   0  14       21.05       19.10      4.58 o 
  -5   0  14       78.90       71.69     10.96 o 
  -4   0  14       32.23       28.28      3.97 o 
  -3   0  14       74.36       82.16      3.91 o 
  -2   0  14      276.60      266.32      6.02 o 
  -1   0  14      372.26      353.58      7.01 o 
   0   0  14        4.61        3.01      1.06 o 
   1   0  14      423.90      444.90      7.14 o 
   2   0  14      106.56      113.18      3.39 o 
   3   0  14      232.80      223.05      5.72 o 
   4   0  14      507.19      498.54     16.48 o 
   5   0  14       30.61       27.00      3.84 o 
   6   0  14       20.19       14.51      3.03 o 
  -7   1  14        9.47        6.59      4.90 o 
  -6   1  14      207.08      190.12      6.79 o 
  -5   1  14        1.04        1.24      1.29 o 
  -4   1  14       94.88       85.62      3.69 o 
  -3   1  14      361.42      371.70      5.89 o 
  -2   1  14      258.15      228.60      6.23 o 
  -1   1  14      121.99       96.82      3.50 o 
   0   1  14       64.38       64.93      2.17 o 
   1   1  14     1348.29     1410.77     37.86 o 
   2   1  14      130.60      135.02      3.39 o 
   3   1  14       99.86      102.40      5.72 o 
   4   1  14        1.70        2.90      1.22 o 
   5   1  14      176.23      182.76      5.90 o 
  -7   2  14      151.53      131.82      8.58 o 
  -6   2  14      477.30      493.83     10.99 o 
  -5   2  14       55.70       56.08      5.35 o 
  -4   2  14       67.80       65.57      4.12 o 
  -3   2  14       23.69       21.69      2.82 o 
  -2   2  14      164.79      177.58      5.41 o 
  -1   2  14      278.88      283.09      8.49 o 
   1   2  14        1.72        0.31      1.08 o 
   2   2  14        5.44        2.99      1.20 o 
   3   2  14        0.22        1.06      0.88 o 
   4   2  14      413.80      426.15      9.90 o 
  -7   3  14      216.34      197.84     11.75 o 
  -6   3  14        0.53        1.03      1.21 o 
  -5   3  14       96.53       81.37      3.04 o 
  -4   3  14       58.35       59.79      2.46 o 
  -3   3  14      828.67      883.92     16.79 o 
  -2   3  14      107.63      104.55      3.36 o 
  -1   3  14      105.39       87.00      3.14 o 
   0   3  14      466.42      476.81      9.92 o 
   1   3  14      177.86      180.37      3.77 o 
   2   3  14      165.32      154.30      4.33 o 
   3   3  14        4.07        2.70      0.95 o 
  -7   4  14       37.77       26.92      7.28 o 
  -6   4  14       92.47       94.35      3.39 o 
  -5   4  14      139.28      144.44     11.18 o 
  -4   4  14       49.41       42.34      5.28 o 
  -3   4  14      594.14      600.44     44.43 o 
  -2   4  14        0.34        4.40      1.67 o 
  -1   4  14      122.53      122.65      7.08 o 
   0   4  14       78.47       65.37      8.74 o 
   1   4  14       46.04       42.89      5.77 o 
   2   4  14        2.28        5.36      3.41 o 
  -6   5  14      106.12       87.69      6.48 o 
  -5   5  14       10.32       11.42      2.75 o 
  -4   5  14        0.17        2.05      1.37 o 
  -3   5  14        1.68        2.58      1.93 o 
  -2   5  14      230.71      231.15      9.91 o 
  -1   5  14       18.32       22.92      4.14 o 
   0   5  14       53.70       49.34      8.64 o 
   1   5  14       64.48       58.27      6.95 o 
  -5   6  14        9.64        6.23      1.63 o 
  -4   6  14       21.60       17.86      4.51 o 
  -3   6  14       33.16       26.06      5.13 o 
  -2   6  14       34.12       27.65      5.12 o 
  -1   6  14       17.41       11.19      3.59 o 
   0  -8  15       19.98       16.40      5.63 o 
   1  -8  15       10.17        2.96      1.72 o 
   2  -8  15       82.95      108.89      4.92 o 
   3  -8  15      145.75      162.40     14.51 o 
   4  -8  15        0.67        1.10      1.78 o 
  -2  -7  15       70.25       73.10     14.21 o 
  -1  -7  15        0.74        2.10      1.82 o 
   0  -7  15       12.06       10.93      1.31 o 
   1  -7  15      225.99      205.54      9.40 o 
   2  -7  15      163.25      155.09     13.97 o 
   4  -7  15        1.73        5.81      2.35 o 
   5  -7  15        4.51        3.55      0.88 o 
  -3  -6  15       45.29       40.87      9.28 o 
  -2  -6  15       22.86       18.54      3.49 o 
  -1  -6  15      636.98      660.72     19.35 o 
   0  -6  15      184.68      184.62     23.06 o 
   1  -6  15       32.28       25.24      7.02 o 
   2  -6  15      148.34      191.00     19.78 o 
   3  -6  15      192.71      186.95      9.92 o 
   4  -6  15      128.86      121.74      3.81 o 
   5  -6  15       13.45        9.09      2.28 o 
   6  -6  15      206.96      225.08     17.83 o 
  -4  -5  15      148.59      172.60      6.97 o 
  -3  -5  15       48.73       44.61      7.50 o 
  -2  -5  15        9.68        8.77      2.10 o 
  -1  -5  15      163.06      163.92     10.84 o 
   0  -5  15       35.00       28.17      3.81 o 
   1  -5  15      271.54      266.07     14.52 o 
   2  -5  15      295.67      297.10     14.46 o 
   3  -5  15      739.55      753.51     15.90 o 
   4  -5  15      215.23      214.81      8.99 o 
   5  -5  15      153.19      139.76      5.85 o 
   6  -5  15       65.16       53.90      8.25 o 
  -5  -4  15       73.69       64.18     10.43 o 
  -4  -4  15      623.00      674.94     20.37 o 
  -3  -4  15       12.71       12.01      3.11 o 
  -2  -4  15       78.14       74.22      4.19 o 
  -1  -4  15      290.04      270.22     13.60 o 
   0  -4  15      826.96      858.82     15.49 o 
   1  -4  15       54.42       42.24      3.22 o 
   2  -4  15      248.78      265.54      7.82 o 
   3  -4  15      262.32      267.73      9.24 o 
   4  -4  15      250.24      260.55      5.29 o 
   5  -4  15       10.11        7.87      1.83 o 
   6  -4  15      121.47      116.84      5.54 o 
  -5  -3  15      187.68      192.82     12.20 o 
  -4  -3  15        5.97        6.22      2.15 o 
  -3  -3  15      232.37      227.64      6.85 o 
  -2  -3  15       11.44       11.61      1.69 o 
  -1  -3  15      604.28      602.43     17.98 o 
   0  -3  15      227.18      233.57      7.87 o 
   1  -3  15       16.40       17.56      2.30 o 
   2  -3  15        0.43        1.41      0.99 o 
   3  -3  15      187.25      174.61      4.06 o 
   4  -3  15        9.60        9.25      7.61 o 
   5  -3  15      211.12      224.24      6.55 o 
   6  -3  15      257.96      251.37     10.53 o 
  -6  -2  15        0.47        2.36      1.59 o 
  -5  -2  15        1.76        3.92      1.98 o 
  -4  -2  15      199.03      211.20     10.73 o 
  -3  -2  15      167.32      166.71      8.13 o 
  -2  -2  15      565.55      552.96     12.42 o 
  -1  -2  15      359.33      386.15     11.16 o 
   0  -2  15      190.02      175.23      4.06 o 
   1  -2  15        0.46        1.23      0.90 o 
   2  -2  15        1.41        0.87      0.79 o 
   3  -2  15       44.12       51.39      2.49 o 
   4  -2  15        1.92        1.45      1.18 o 
   5  -2  15      123.92      119.20      4.46 o 
   6  -2  15        0.56        1.99      1.39 o 
  -6  -1  15        2.97        3.38      1.25 o 
  -5  -1  15       54.41       57.70      3.81 o 
  -4  -1  15      305.67      319.45      7.70 o 
  -3  -1  15       11.45        8.64      2.64 o 
  -2  -1  15       12.40       13.69      1.73 o 
  -1  -1  15      254.26      242.72      4.77 o 
   0  -1  15      108.40      116.60      4.03 o 
   1  -1  15        7.17       11.64      2.11 o 
   2  -1  15      807.00      825.91     12.79 o 
   3  -1  15      347.42      380.91      9.97 o 
   4  -1  15       55.53       50.73      3.48 o 
   5  -1  15       70.06       64.24      4.67 o 
   6  -1  15      106.06      112.09     10.10 o 
  -7   0  15      116.95      119.41     11.47 o 
  -6   0  15       14.35       18.57      3.82 o 
  -5   0  15       83.19       84.22      4.49 o 
  -4   0  15        0.68        1.87      1.52 o 
  -3   0  15      359.68      353.28     14.66 o 
  -2   0  15        1.20        1.65      0.74 o 
  -1   0  15      103.72      118.39      6.66 o 
   0   0  15      332.81      340.08      6.46 o 
   1   0  15      170.93      163.09      4.32 o 
   2   0  15        1.02        1.41      1.02 o 
   3   0  15      345.16      338.27      8.19 o 
   4   0  15      336.62      353.44     13.98 o 
   5   0  15       96.83       96.51      4.39 o 
  -7   1  15       39.77       26.06      6.29 o 
  -6   1  15       16.23       16.33      3.05 o 
  -5   1  15      101.94       99.17      4.66 o 
  -4   1  15       94.13       99.32      5.46 o 
  -3   1  15      436.13      480.53      7.14 o 
  -2   1  15      103.59       99.46      3.20 o 
  -1   1  15      346.18      345.15     13.11 o 
   0   1  15      303.02      282.73     11.01 o 
   1   1  15      222.50      228.33      6.00 o 
   2   1  15        1.02        3.42      1.09 o 
   3   1  15      661.51      660.93     12.67 o 
   4   1  15       96.68       89.03      4.07 o 
   5   1  15        1.68        1.49      0.74 o 
  -7   2  15       86.06       76.99      9.95 o 
  -6   2  15      189.37      186.84      6.63 o 
  -5   2  15      268.85      266.22     22.42 o 
  -4   2  15      878.86      892.12     15.85 o 
  -3   2  15        9.67        5.34      1.85 o 
  -2   2  15       37.43       30.02      2.50 o 
  -1   2  15        1.60        2.52      1.21 o 
   0   2  15      285.97      297.00     15.91 o 
   1   2  15      250.00      244.25      4.40 o 
   2   2  15      155.43      152.87      6.04 o 
   3   2  15      166.78      165.34     10.46 o 
   4   2  15       22.54       21.38      3.35 o 
  -7   3  15      255.97      271.03     14.37 o 
  -6   3  15       12.12        8.31      5.35 o 
  -5   3  15       28.72       24.23      3.26 o 
  -4   3  15       23.77       24.84      4.15 o 
  -3   3  15      228.52      217.25      5.84 o 
  -2   3  15       80.39       84.80      5.25 o 
  -1   3  15      366.63      362.50      8.84 o 
   0   3  15      153.80      145.92      4.97 o 
   1   3  15        6.68        7.52      1.48 o 
   2   3  15        0.07        1.91      0.89 o 
   3   3  15      141.38      138.60      7.82 o 
  -6   4  15        4.91        2.55      1.38 o 
  -5   4  15        4.35        3.06      1.20 o 
  -4   4  15      107.80      113.45     11.65 o 
  -3   4  15       48.62       47.18      3.31 o 
  -2   4  15        3.83        4.65      2.54 o 
  -1   4  15      105.64      104.04      6.55 o 
   0   4  15        0.12        2.83      2.37 o 
   1   4  15        1.61        2.27      1.30 o 
   2   4  15       13.82        7.61      2.68 o 
  -5   5  15       11.08       14.47      2.59 o 
  -4   5  15      138.20      149.29     21.46 o 
  -3   5  15        1.05        1.72      1.30 o 
  -2   5  15        1.13        2.76      1.79 o 
  -1   5  15        2.50        0.25      1.79 o 
   0   5  15      157.12      149.40     13.97 o 
  -3   6  15       38.71       26.61      7.13 o 
   1  -8  16       37.84       30.64      5.80 o 
   2  -8  16       47.33       40.90      7.92 o 
   3  -8  16        6.36        2.07      1.15 o 
  -1  -7  16        7.22        4.02      2.54 o 
   0  -7  16        4.10        4.27      2.15 o 
   1  -7  16       30.45       19.36      5.11 o 
   2  -7  16      190.11      197.02     14.04 o 
   3  -7  16       25.41       30.78      6.55 o 
   4  -7  16       52.68       44.06     11.01 o 
   5  -7  16        1.02        0.53      1.71 o 
  -2  -6  16        0.07        1.14      1.08 o 
  -1  -6  16      115.32      117.73      6.49 o 
   0  -6  16      165.44      173.90      9.74 o 
   1  -6  16      613.70      611.49     27.47 o 
   2  -6  16      338.62      339.06     25.17 o 
   3  -6  16        1.30        0.36      1.78 o 
   4  -6  16       15.34       16.82      3.32 o 
   5  -6  16      213.20      209.17      8.63 o 
  -4  -5  16        6.04        7.59      3.14 o 
  -3  -5  16        9.59        7.73      2.27 o 
  -2  -5  16      147.04      184.58      7.76 o 
  -1  -5  16      146.35      144.12      5.76 o 
   0  -5  16      105.84      102.79     11.79 o 
   1  -5  16       18.33       11.92      5.60 o 
   2  -5  16      109.33      104.51      6.70 o 
   3  -5  16      562.08      582.81     22.83 o 
   4  -5  16      141.67      138.72      4.67 o 
   5  -5  16       24.83       21.78      8.15 o 
   6  -5  16       33.12       38.47      7.82 o 
  -4  -4  16      201.19      192.16      9.06 o 
  -3  -4  16       36.18       41.43      5.67 o 
  -2  -4  16      232.64      220.53      9.86 o 
  -1  -4  16        1.46        2.97      1.67 o 
   0  -4  16        7.71        3.55      1.24 o 
   1  -4  16        0.62        1.10      1.21 o 
   2  -4  16      371.55      371.06      9.08 o 
   3  -4  16      118.93      122.30      3.60 o 
   4  -4  16      221.13      211.00      6.45 o 
   5  -4  16       83.84       82.45      5.43 o 
   6  -4  16      237.87      233.43      9.08 o 
  -5  -3  16      194.07      170.76      8.49 o 
  -4  -3  16      124.71      110.22      4.52 o 
  -3  -3  16      142.22      163.94     20.06 o 
  -2  -3  16        2.84        2.64      0.77 o 
  -1  -3  16      441.51      455.33     23.35 o 
   0  -3  16       68.86       82.06      6.01 o 
   1  -3  16      207.15      204.09      4.67 o 
   2  -3  16      148.35      159.01      5.33 o 
   3  -3  16       29.80       30.24      7.25 o 
   4  -3  16       14.09       10.12      4.84 o 
   5  -3  16       32.30       31.85      5.67 o 
   6  -3  16       76.46       56.00     10.13 o 
  -6  -2  16       39.90       30.28      5.79 o 
  -5  -2  16       67.41       67.97      6.20 o 
  -4  -2  16       42.16       38.54      4.89 o 
  -3  -2  16       20.16       15.85      3.03 o 
  -2  -2  16      324.85      316.67     11.63 o 
  -1  -2  16      302.70      305.84      8.48 o 
   0  -2  16        1.36        1.29      0.75 o 
   1  -2  16      165.25      168.99      7.61 o 
   2  -2  16      161.63      156.15      4.67 o 
   3  -2  16      287.76      304.96     11.30 o 
   4  -2  16       33.03       27.35      7.54 o 
   5  -2  16      258.71      271.44      8.05 o 
  -6  -1  16       66.82       60.12      3.78 o 
  -5  -1  16       27.39       27.66      4.40 o 
  -4  -1  16      101.86       95.84      8.06 o 
  -3  -1  16        1.64        3.58      1.46 o 
  -2  -1  16      567.48      600.89     12.54 o 
  -1  -1  16      167.53      165.62      9.08 o 
   0  -1  16       16.04       19.65      2.25 o 
   1  -1  16      384.79      396.75      7.38 o 
   2  -1  16      197.97      207.54      8.98 o 
   3  -1  16       14.48       10.75      6.12 o 
   4  -1  16       32.00       28.47      2.28 o 
   5  -1  16       52.56       46.23      6.95 o 
  -6   0  16       31.26       28.52      7.66 o 
  -5   0  16      155.05      176.15     14.22 o 
  -4   0  16       22.99       25.35      5.78 o 
  -3   0  16       26.66       25.83      5.19 o 
  -2   0  16        0.19        1.86      0.75 o 
  -1   0  16      592.65      592.18     18.84 o 
   0   0  16      286.75      299.11      6.70 o 
   1   0  16      329.22      336.48      8.17 o 
   2   0  16      554.89      569.48     10.29 o 
   3   0  16        7.22        4.09      3.05 o 
   4   0  16       82.22       87.63      6.92 o 
   5   0  16       71.39       61.63      3.43 o 
  -6   1  16      176.83      199.08      9.63 o 
  -5   1  16       45.69       30.20      6.48 o 
  -4   1  16      205.38      213.12      9.77 o 
  -3   1  16      163.86      162.21      6.32 o 
  -2   1  16       62.11       58.11      2.30 o 
  -1   1  16      221.93      234.74      6.87 o 
   0   1  16      221.95      209.38      6.64 o 
   1   1  16       13.46       11.06      2.03 o 
   2   1  16       47.19       39.64      4.61 o 
   3   1  16      152.90      136.49      5.85 o 
   4   1  16      117.84      112.71      3.88 o 
  -6   2  16        1.07        1.83      1.83 o 
  -5   2  16       54.65       47.48      7.18 o 
  -4   2  16      146.99      151.83      9.09 o 
  -3   2  16      228.53      239.51      4.26 o 
  -2   2  16      444.80      443.56     16.17 o 
  -1   2  16        9.24        5.65      1.26 o 
   0   2  16      135.72      132.69      6.69 o 
   1   2  16       19.85       19.87      1.46 o 
   2   2  16      174.41      181.91      5.08 o 
   3   2  16      107.83       98.73      4.42 o 
  -6   3  16       10.62       13.83      2.48 o 
  -5   3  16      441.65      432.96     21.20 o 
  -4   3  16       81.36       71.91      3.92 o 
  -3   3  16        5.66        7.74      2.09 o 
  -2   3  16       32.23       32.26      3.47 o 
  -1   3  16      246.94      222.97      7.66 o 
   0   3  16       14.59       17.68      3.31 o 
   1   3  16       24.29       23.49      4.42 o 
   2   3  16       42.31       40.94      4.54 o 
  -6   4  16        1.10        1.08      1.16 o 
  -5   4  16       29.29       23.55      4.00 o 
  -4   4  16        0.55        1.08      1.90 o 
  -3   4  16        0.42        2.56      1.19 o 
  -2   4  16       25.80       21.07      4.82 o 
  -1   4  16      230.30      224.48      7.80 o 
   0   4  16        6.02        4.76      1.82 o 
   1   4  16       20.00       19.67      3.48 o 
  -4   5  16      139.81      146.66      6.63 o 
  -3   5  16       10.08        6.15      2.26 o 
  -2   5  16       94.42       93.46      4.55 o 
  -1   5  16       19.64       16.12      2.23 o 
   0  -7  17       78.88       68.65     16.01 o 
   1  -7  17       14.14        7.34      3.19 o 
   2  -7  17       51.02       52.58      9.77 o 
   3  -7  17        1.03        3.81      1.49 o 
   4  -7  17      165.02      155.55     20.23 o 
  -2  -6  17       42.40       39.26     10.07 o 
  -1  -6  17       20.83       18.33      7.78 o 
   0  -6  17       25.40       19.41      4.10 o 
   1  -6  17      377.21      410.30     16.70 o 
   2  -6  17      159.48      182.18     12.86 o 
   3  -6  17       42.33       53.20      5.86 o 
   4  -6  17       17.88        7.39      2.38 o 
   5  -6  17       11.76        7.35      2.30 o 
  -3  -5  17        0.08        1.33      2.01 o 
  -2  -5  17      168.45      164.13      7.81 o 
  -1  -5  17       17.14       17.75      3.30 o 
   0  -5  17      277.46      294.64     11.25 o 
   1  -5  17      354.65      398.97     13.60 o 
   2  -5  17       28.95       25.86      7.83 o 
   3  -5  17       77.22       73.52      9.39 o 
   4  -5  17       52.00       46.34      7.45 o 
   5  -5  17      342.88      355.23     12.79 o 
  -4  -4  17        0.47        0.38      1.32 o 
  -3  -4  17       63.83       69.76      5.35 o 
  -2  -4  17      130.86      135.20      5.58 o 
  -1  -4  17        0.86        3.07      1.23 o 
   0  -4  17      255.25      254.86     10.47 o 
   1  -4  17       45.41       30.44      9.10 o 
   2  -4  17      232.63      257.60     15.42 o 
   3  -4  17      112.95      122.82      4.60 o 
   4  -4  17      206.12      200.92     13.79 o 
   5  -4  17       29.03       31.73      4.07 o 
  -5  -3  17      164.43      170.33      6.96 o 
  -4  -3  17      179.14      168.67      7.98 o 
  -3  -3  17       96.67       97.97     10.12 o 
  -2  -3  17        3.61        3.62      1.87 o 
  -1  -3  17       11.26        7.01      5.07 o 
   0  -3  17        1.01        2.57      0.84 o 
   1  -3  17        3.75        5.20      1.64 o 
   2  -3  17       60.98       67.41      5.14 o 
   3  -3  17      172.53      160.75      4.87 o 
   4  -3  17      399.20      422.21     12.93 o 
   5  -3  17        8.07        3.37      1.68 o 
  -5  -2  17       36.97       27.24      6.43 o 
  -4  -2  17       20.42       15.32      3.12 o 
  -3  -2  17      161.90      161.36      7.98 o 
  -2  -2  17       54.06       53.29      7.91 o 
  -1  -2  17       48.93       53.01      8.10 o 
   0  -2  17       42.05       36.91      5.22 o 
   1  -2  17      114.22      104.76      3.16 o 
   2  -2  17        0.27        1.30      0.78 o 
   3  -2  17        0.29        1.01      0.81 o 
   4  -2  17       73.39       60.77      3.06 o 
   5  -2  17      401.71      424.90     15.67 o 
  -5  -1  17        5.20        5.37      1.64 o 
  -4  -1  17        1.95        4.36      7.21 o 
  -3  -1  17       65.99       73.64      7.24 o 
  -2  -1  17      661.95      697.16     15.30 o 
  -1  -1  17      250.09      260.34      8.92 o 
   0  -1  17      182.63      183.65      5.95 o 
   1  -1  17       14.84       18.99      2.60 o 
   2  -1  17       86.68       90.08      3.61 o 
   3  -1  17      124.80      126.79      6.84 o 
   4  -1  17       63.01       54.14      6.14 o 
   5  -1  17        5.36        6.28      3.44 o 
  -6   0  17       21.31       13.79      3.12 o 
  -5   0  17      154.41      158.18      5.74 o 
  -4   0  17       31.31       25.60      5.90 o 
  -3   0  17      330.30      341.27     15.13 o 
  -2   0  17       70.45       91.22      8.71 o 
  -1   0  17       14.40       19.00      2.81 o 
   0   0  17       47.65       48.23      3.56 o 
   1   0  17     1083.17     1185.26     46.90 o 
   2   0  17      381.98      402.55     13.28 o 
   3   0  17       12.94       10.71      2.77 o 
   4   0  17      191.70      197.45     11.20 o 
  -6   1  17      266.71      282.97     15.14 o 
  -5   1  17       46.49       44.22      7.99 o 
  -4   1  17        0.87       12.26      4.77 o 
  -3   1  17       32.74       27.85      4.47 o 
  -2   1  17      162.45      161.35      8.26 o 
  -1   1  17       77.29       72.58      3.83 o 
   0   1  17       58.79       59.28      3.04 o 
   1   1  17      441.58      468.25      9.33 o 
   2   1  17       54.97       57.41      3.36 o 
   3   1  17       86.02       90.02      3.99 o 
  -6   2  17      301.66      304.86     10.88 o 
  -5   2  17        0.55        0.93      1.05 o 
  -4   2  17       56.28       49.49      6.97 o 
  -3   2  17       24.00       19.71      3.60 o 
  -2   2  17      156.98      165.23      9.35 o 
  -1   2  17        0.66        1.35      1.46 o 
   0   2  17       27.60       23.49      3.35 o 
   1   2  17       41.83       43.71      3.59 o 
   2   2  17       46.83       35.11      5.94 o 
   3   2  17        4.96        2.01      2.33 o 
  -5   3  17      108.78       92.05      5.31 o 
  -4   3  17       86.94       94.57      9.93 o 
  -3   3  17       84.37       86.61      4.51 o 
  -2   3  17       80.10       63.93      3.44 o 
  -1   3  17       16.86       19.28      4.69 o 
   0   3  17        1.15        2.72      1.49 o 
   1   3  17       21.75       13.51      5.29 o 
  -5   4  17      117.28      108.19      6.75 o 
  -4   4  17       12.06        7.37      2.47 o 
  -3   4  17        1.17        3.50      1.29 o 
  -2   4  17       33.29       19.50      4.23 o 
  -1   4  17      118.93       97.45     15.89 o 
   0   4  17       11.87       11.02      3.40 o 
   2  -7  18        7.16        3.96      2.82 o 
  -1  -6  18      101.92      108.96      5.47 o 
   0  -6  18       24.82       20.80      7.78 o 
   1  -6  18       31.61       27.78      6.49 o 
   2  -6  18       17.28       18.48      6.48 o 
   3  -6  18       23.42       18.68      6.51 o 
   4  -6  18      109.31      107.46      9.67 o 
  -2  -5  18        0.79        3.33      2.23 o 
  -1  -5  18       14.87       11.70      4.95 o 
   0  -5  18      265.17      283.58     12.47 o 
   1  -5  18      484.22      526.34     21.38 o 
   2  -5  18       92.35       88.20     16.44 o 
   3  -5  18      114.55      122.80      5.50 o 
   4  -5  18        3.86        1.08      2.66 o 
  -3  -4  18        4.63        1.55      1.52 o 
  -2  -4  18        7.23        7.67      4.63 o 
  -1  -4  18       20.14       20.81      1.92 o 
   0  -4  18      114.58      102.59      8.82 o 
   1  -4  18        1.04        0.98      2.24 o 
   2  -4  18       13.57       10.42      3.42 o 
   3  -4  18       25.99       28.42      7.50 o 
   4  -4  18      127.49      114.31     11.96 o 
  -4  -3  18       15.94       13.84      3.89 o 
  -3  -3  18      122.34      121.61      7.43 o 
  -2  -3  18        3.76        3.68      1.74 o 
  -1  -3  18      120.96      114.59      5.45 o 
   0  -3  18       72.92       74.43      4.53 o 
   1  -3  18        0.80        2.06      0.86 o 
   2  -3  18        6.84        6.02      2.47 o 
   3  -3  18      352.48      354.41     10.25 o 
   4  -3  18      189.27      204.42     10.44 o 
  -5  -2  18       52.37       32.91      7.88 o 
  -4  -2  18      393.74      425.98     32.79 o 
  -3  -2  18      105.74      100.16     11.03 o 
  -2  -2  18       47.60       39.37      9.13 o 
  -1  -2  18        5.06        4.08      2.33 o 
   0  -2  18      132.27      142.68      6.53 o 
   1  -2  18       87.25       94.07      7.44 o 
   2  -2  18       16.15       13.08      2.28 o 
   3  -2  18      195.97      198.38      6.50 o 
   4  -2  18       21.49       20.68      2.40 o 
  -5  -1  18       27.27       18.62      5.16 o 
  -4  -1  18       26.99       24.56      4.62 o 
  -3  -1  18        4.42        4.16      1.58 o 
  -2  -1  18      210.52      217.15     10.23 o 
  -1  -1  18      189.41      173.25      8.53 o 
   0  -1  18      375.05      402.99     17.90 o 
   1  -1  18       34.25       38.08      2.81 o 
   2  -1  18        0.72        2.72      0.86 o 
   3  -1  18       21.63       15.49      3.07 o 
   4  -1  18      234.05      254.12     19.43 o 
  -5   0  18       15.28       13.12      3.26 o 
  -4   0  18        9.26       12.24      2.54 o 
  -3   0  18      385.96      418.36     11.14 o 
  -2   0  18      301.98      306.76      9.13 o 
  -1   0  18      127.17      120.84      5.47 o 
   0   0  18      133.80      141.42      6.66 o 
   1   0  18      136.13      144.65      8.56 o 
   2   0  18      174.73      186.45     11.95 o 
   3   0  18       28.24       18.37      2.58 o 
  -5   1  18       22.43       17.04      3.91 o 
  -4   1  18       36.04       25.00      5.24 o 
  -3   1  18      243.81      261.54     12.12 o 
  -1   1  18        6.07        5.46      1.14 o 
   0   1  18      122.84      126.67      8.09 o 
   1   1  18      189.52      174.74      5.44 o 
   2   1  18        5.27        4.11      1.23 o 
   3   1  18       38.91       30.66      4.87 o 
  -5   2  18        4.49        3.23      1.66 o 
  -4   2  18       36.47       35.70      6.72 o 
  -3   2  18        8.46        6.87      2.17 o 
  -2   2  18       13.08       14.39      2.85 o 
  -1   2  18       28.90       25.23      3.67 o 
   0   2  18      198.13      200.99      9.26 o 
   1   2  18      112.35      113.36      6.59 o 
   2   2  18        3.88        3.05      1.14 o 
  -4   3  18        4.02        2.54      3.06 o 
  -3   3  18      110.71      110.30      7.25 o 
  -2   3  18       30.98       22.29      4.81 o 
  -1   3  18        5.77        8.48      1.84 o 
   0   3  18        1.53        1.25      1.09 o 
   0  -6  19      130.89      110.57     15.39 o 
   1  -6  19       36.23       20.69      7.17 o 
   2  -6  19        0.32        0.82      1.03 o 
  -1  -5  19       88.56      110.87      7.80 o 
   0  -5  19       34.78       30.61      7.17 o 
   1  -5  19        5.08        2.26      2.37 o 
   2  -5  19       27.72       32.39      8.20 o 
   3  -5  19      158.27      141.96      8.80 o 
  -2  -4  19       88.85       90.93      6.24 o 
  -1  -4  19       21.33       15.56      2.63 o 
   0  -4  19      118.31      137.81      7.14 o 
   1  -4  19      103.73      122.82      5.43 o 
   2  -4  19      234.94      249.25     10.08 o 
   3  -4  19       49.74       39.37     10.22 o 
   4  -4  19       33.52       41.53      5.33 o 
  -3  -3  19        4.21        6.46      2.20 o 
  -2  -3  19        5.35        5.58      1.05 o 
  -1  -3  19      498.19      530.47     15.93 o 
   0  -3  19      121.08      125.43      3.53 o 
   1  -3  19        1.89        3.79      1.96 o 
   2  -3  19       49.20       39.16     11.99 o 
   3  -3  19      141.75      134.19      8.62 o 
   4  -3  19       67.77       51.41      8.65 o 
  -4  -2  19      112.47      105.42      7.61 o 
  -3  -2  19      122.87      129.10     16.47 o 
  -2  -2  19       40.80       36.94      3.09 o 
  -1  -2  19       57.89       52.93      7.23 o 
   0  -2  19       41.33       38.11      3.57 o 
   1  -2  19       18.03       10.27      4.27 o 
   2  -2  19      141.13      112.65      7.52 o 
   3  -2  19      525.46      539.48     47.51 o 
  -4  -1  19      334.82      355.21     13.37 o 
  -3  -1  19       36.29       30.10      5.57 o 
  -2  -1  19        0.90        1.38      1.40 o 
  -1  -1  19       41.44       32.48      6.00 o 
   0  -1  19       90.16       92.14      4.10 o 
   1  -1  19       42.35       36.75      3.01 o 
   2  -1  19       79.51       79.83      2.70 o 
   3  -1  19        0.85        2.05      1.15 o 
  -4   0  19        0.10        3.62      1.18 o 
  -3   0  19      149.32      137.22      5.13 o 
  -2   0  19       67.18       51.97      5.94 o 
  -1   0  19      405.97      412.32     12.41 o 
   0   0  19      147.76      147.95      4.53 o 
   1   0  19       19.41       15.17      3.33 o 
   2   0  19       67.56       63.21      4.56 o 
  -4   1  19       38.98       29.00      8.23 o 
  -3   1  19       52.54       35.37      6.28 o 
  -2   1  19        9.17       10.83      2.04 o 
  -1   1  19      171.48      151.74      7.52 o 
   0   1  19        5.51        5.03      2.08 o 
   1   1  19       58.37       45.74      3.91 o 
   2   1  19       37.24       28.98      2.94 o 
  -4   2  19      155.81      153.60     11.86 o 
  -3   2  19        1.50        4.81      2.15 o 
  -2   2  19       22.40       19.35      3.19 o 
  -1   2  19        5.47        6.72      1.73 o 
   0   2  19      285.81      320.06     11.62 o 
  -2   3  19       14.93        9.35      4.94 o 
   0  -5  20       46.82       36.07      4.98 o 
   1  -5  20      173.30      132.79     25.25 o 
   2  -5  20        1.59        0.01      1.64 o 
  -1  -4  20        2.18        1.41      1.45 o 
   0  -4  20       20.86       22.97      6.73 o 
   1  -4  20       29.27       20.24      6.70 o 
   2  -4  20      191.10      185.33     14.16 o 
  -2  -3  20        0.01        0.40      1.07 o 
  -1  -3  20       51.20       56.70      3.85 o 
   0  -3  20        0.82        0.12      3.15 o 
   1  -3  20      285.43      308.05     17.40 o 
   2  -3  20      239.87      240.57     13.60 o 
   3  -3  20       11.03       12.95      5.43 o 
  -3  -2  20        0.38        3.30      1.45 o 
  -2  -2  20       86.00       86.21     10.24 o 
  -1  -2  20      314.78      322.90      8.89 o 
   0  -2  20       52.65       49.48      4.35 o 
   1  -2  20       12.20       22.17      9.09 o 
   2  -2  20      160.44      162.99     10.35 o 
  -3  -1  20       51.53       40.90      5.45 o 
  -2  -1  20      453.43      479.13     17.50 o 
  -1  -1  20        4.61        3.78      1.29 o 
   0  -1  20       12.34        8.34      3.92 o 
   1  -1  20        2.63        1.97      2.24 o 
   2  -1  20      180.80      196.33     11.23 o 
  -3   0  20       11.64        6.84      3.41 o 
  -2   0  20        2.44        1.00      0.97 o 
  -1   0  20      231.76      260.47     10.97 o 
   0   0  20       14.10        9.00      2.07 o 
   1   0  20       61.51       45.78      3.31 o 
  -3   1  20        1.36        1.81      1.06 o 
  -2   1  20       32.35       23.28      5.38 o 
  -1   1  20      132.15      126.41      5.45 o 
   0   1  20        1.39        1.79      1.44 o 
  -1  -3  21        0.06        1.29      1.46 o 
   0  -3  21        0.13        2.45      1.80 o 
   1  -3  21      226.99      243.75     13.50 o 
  -1  -2  21       74.44       68.23      6.64 o 
   0  -2  21       13.68        8.18      2.76 o 
   1  -2  21      155.81      155.10      8.90 o 
  -2  -1  21      137.04      142.04      6.28 o 
  -1  -1  21        1.70        2.31      1.25 o 
   0  -1  21      140.98      140.76      6.09 o 
  -1   0  21        5.81        1.71      1.70 o 
                                                 
